# Supplementary material for: The cell-free DNA methylome captures distinctions between localized and metastatic prostate tumors
Source: Nat Commun. 2022 Oct 29;13:6467. doi: 10.1038/s41467-022-34012-2 (PMC9617856; doi:10.1038/s41467-022-34012-2)
Supplement: Supplementary file 3 — Supplementary Data 1 [file 41467_2022_34012_MOESM3_ESM.xlsx]

## Sheet: Barrier
BarrierSampleID	MeDIPsampleID	Amount for 5mC (ng)	Patient	Age	Timepoint	Raw reads	Clean reads	Enrichment.score.relH(MEDIPS)	Enrichment.score.GoGe(MEDIPS)	CpG 0x Coverage (MEDIPS)	CpG >5x Coverage (MEDIPS)
BAR01-003_Scr-2	R1	10	3	>=80	Scr-2	181719130	181608990	3.56234	1.94658	35.81	26.91
BAR01-003_C1D1-1	R2	10	3	>=80	C1D1-1	100656746	100597114	3.86072	2.00326	41.57	23.2
BAR01-003_M2-2	R3	10	3	>=80	M2-2	151541860	151452524	3.61216	1.91104	31.86	33.23
BAR01-003_M3-2	R4	10	3	>=80	M3-2	100507366	100426976	3.61125	1.891	36.8	29.59
BAR01-001_C1-2	R5	10	1	60-69	C1-2	85044778	84967102	3.37927	1.85051	37.78	27.75
BAR01-001_C2W4-1	R6	10	1	60-69	C2W4-1	167647340	167497310	3.43423	1.85648	31.56	35.42
BAR01-001_EoT-1	R7	10	1	60-69	EoT-1	115542328	115454908	3.02398	1.71284	25.16	33.11
BAR01-002_Scr-1	R8	10	2	70-79	Scr-1	101058076	100993142	3.0902	1.73577	24.86	31.28
BAR01-002_C1D1-1	R9	10	2	70-79	C1D1-1	107233688	107155226	2.90114	1.66309	23.57	32.84
BAR01-002_C2W4-1	R10	10	2	70-79	C2W4-1	130022110	129912832	2.85514	1.64688	21.44	34.11
BAR01-002_M3-1	R11	10	2	70-79	M3-1	143966230	143849690	2.55893	1.59043	14.9	33.64
BAR01-002_M4-1	R12	10	2	70-79	M4-1	141367422	141279896	3.01805	1.70001	19.03	39.01
BAR01-002_M5-1	R13	10	2	70-79	M5-1	151552276	151474240	3.21164	1.77222	22.64	32.84
BAR01-002_EoT-2	R14	10	2	70-79	EoT-2	111938372	111861900	3.00227	1.72202	25.13	25.18

## Sheet: CPC
CPCsampleID	MeDIPsampleID	aCGH_ID	Input_DNA_ng	Revocery(Meth:unMe)	Specificity	Total_Cycles	age_at_treatment	Raw reads	Clean reads	Enrichment.score.relH(MEDIPS)	Enrichment.score.GoGe(MEDIPS)	CpG 0x Coverage (MEDIPS)	CpG >5x Coverage (MEDIPS)	mCRPC	bcr	bone_mets	clinical_t	primary_treatment	diagnostic_gleason_grades	FollowUpTime	lymph_node_mets	LymphovascularInvasion	mets	other_mets	PathologyFinding	patient_id	pre_treatment_psa	time_to_bcr	time_to_mets	VitalStatus	in_brca2	brca2_germline	in_het	in_het_os	in_het_wgs	pathologic_t	bcr_alt	time_to_bcr_alt	ID	RNASeq_Read_Counts	Mean_Phred_Scores	Fragments_Uniquely_Mapped	GC_Content	TIN	Biochemical_Recurrence	Time_to_Biochemical_Recurrence_or_Max_Follow_Up	Metastasis	Time_to_Metastasis	CRI
CPCG0262	G15	CPCG0262-B1	5	43.90 : 0.08	99.8	12	60-69	98264494	98201372	3.61305	1.92778	40.34	22.65	NA	FALSE	FALSE	T2a	RadP	3+4	5.82341	FALSE	FALSE	FALSE	FALSE	NA	CPCG0262	5.7	5.82341	5.82341	Alive	FALSE	FALSE	NA	FALSE	NA	NA	TRUE	1.33333	CPCG0262	531411970	35.4334	85.2489	43	83.9551	FALSE	5.82341	FALSE	5.82341	2369
CPCG0263	J15	CPCG0263-F1	5	46.05 : 0.1	99.8	13	60-69	148299538	148178556	3.55979	1.96387	46.92	17.14	NA	FALSE	FALSE	T2a	RadP	3+4	8.79124	FALSE	FALSE	FALSE	FALSE	High-grade PIN	CPCG0263	13.9	8.79124	8.79124	Alive	FALSE	FALSE	NA	FALSE	NA	T2a	FALSE	5.40178	CPCG0263	174952492	35.8664	73.1225	43	81.2729	FALSE	8.79124	FALSE	8.79124	2126
CPCG0267	J14	CPCG0267-B1	5	51.33 : 0.1	99.8	12	<50	135846396	135735890	3.66398	1.96014	43.84	21.04	NA	FALSE	FALSE	T2a	RadP	4+3	5.45106	FALSE	FALSE	FALSE	FALSE	High-grade PIN	CPCG0267	17.1	5.45106	5.45106	Alive	FALSE	FALSE	NA	FALSE	NA	NA	FALSE	5.45106	CPCG0267	528534834	33.621	32.3838	47	78.7832	FALSE	5.45106	FALSE	5.45106	1846
CPCG0269	J16	CPCG0269-F1	5	39.49 : 0.08	99.8	12	60-69	77276362	77231214	3.56381	1.9256	45.58	18.51	NA	FALSE	FALSE	T1c	RadP	3+3	5.66735	FALSE	FALSE	FALSE	FALSE	NA	CPCG0269	13.21	5.66735	5.66735	Alive	FALSE	FALSE	NA	FALSE	NA	T2c	FALSE	5.66735	CPCG0269	412904966	33.1313	54.7195	47	80.0602	FALSE	5.66735	FALSE	5.66735	1181
CPCG0331	G5	CPCG0331-F1	5	40.98 : 0.09	99.8	12 + 3	60-69	119564344	119338900	3.52214	1.90303	31.35	29.67	NA	FALSE	FALSE	T2a	RadP	3+4	5.94114	FALSE	FALSE	FALSE	FALSE	High-grade PIN	CPCG0331	11.08	5.94114	5.94114	Alive	FALSE	FALSE	FALSE	FALSE	NA	T3a	TRUE	3.78919	CPCG0331	548858608	35.4257	82.1705	43	84.5335	FALSE	5.94114	FALSE	5.94114	2946
CPCG0334	J8	CPCG0334-F1	5	59.91 :0.1	99.8	13	50-59	151519002	151378562	3.69146	2.00104	49.8	15.14	NA	FALSE	FALSE	T2a	RadP	3+4	6.24504	FALSE	FALSE	FALSE	FALSE	High-grade PIN	CPCG0334	7.41	6.24504	6.24504	Alive	TRUE	FALSE	FALSE	FALSE	NA	T3a	FALSE	6.24504	CPCG0334	506294880	34.5921	84.5378	43	83.5399	FALSE	6.24504	FALSE	6.24504	2116
CPCG0336	G8	CPCG0336-B1	5	53.02 : 0.09	99.8	12	60-69	138852756	138767226	3.32966	1.84776	31.29	31.71	NA	FALSE	FALSE	T1c	RadP	3+4	6.00684	FALSE	FALSE	FALSE	FALSE	High-grade PIN	CPCG0336	9.08	6.00684	6.00684	Alive	FALSE	FALSE	FALSE	FALSE	NA	NA	FALSE	6.00684	CPCG0336	395938062	36.0658	83.3463	42	74.3006	FALSE	6.00684	FALSE	6.00684	2222
CPCG0339	G4	CPCG0339-B1	5	51.73 : 0.09	99.8	13 + 3	50-59	143020212	142531370	3.51936	1.91643	35.24	26.09	NA	FALSE	FALSE	T1c	RadP	3+4	5.86995	FALSE	FALSE	FALSE	FALSE	High-grade PIN	CPCG0339	14.29	5.86995	5.86995	Alive	FALSE	FALSE	FALSE	FALSE	NA	NA	FALSE	5.86995	CPCG0339	454684780	35.3763	83.5984	42	79.8384	FALSE	5.86995	FALSE	5.86995	2010
CPCG0340	J7	CPCG0340-F1	5	50.16 :0.12	99.8	13	60-69	116021748	115904240	3.51937	1.94687	49.8	14.18	NA	FALSE	FALSE	T1c	RadP	3+4	6.5681	FALSE	FALSE	FALSE	FALSE	High-grade PIN	CPCG0340	4.41	6.5681	6.5681	Alive	FALSE	FALSE	FALSE	FALSE	NA	T2c	FALSE	6.5681	CPCG0340	481703034	34.9151	81.9321	43	81.5004	FALSE	6.5681	FALSE	6.5681	1611
CPCG0342	G2	CPCG0342-F1	5	54.86 : 0.14	99.7	12 + 4	50-59	190618098	190253240	3.53575	1.92956	34.92	25.77	NA	FALSE	FALSE	T2a	RadP	4+3	6.66393	FALSE	NA	FALSE	FALSE	NA	CPCG0342	6.3	6.66393	6.66393	Alive	FALSE	FALSE	FALSE	NA	NA	T3a	FALSE	6.66393	CPCG0342	556997190	35.0393	60.4027	47	82.6724	FALSE	6.66393	FALSE	6.66393	2705
CPCG0345	G9	CPCG0345-F1	5	41.04 : 0.07	99.8	12 + 3	60-69	221304334	221184976	3.76799	2.0181	40.33	25.42	NA	FALSE	FALSE	T2a	RadP	3+4	4.97467	FALSE	FALSE	FALSE	FALSE	High-grade PIN	CPCG0345	6.6	4.97467	4.97467	Alive	FALSE	FALSE	NA	NA	NA	T3b	FALSE	4.97467	CPCG0345	267831874	34.5308	82.6089	42	82.2487	FALSE	4.97467	FALSE	4.97467	2084
CPCG0361	G11	CPCG0361-F4	5	52.09 : 0.08	99.9	12	70-79	134852608	134780078	3.32742	1.83765	34.24	26.55	NA	FALSE	FALSE	T2a	RadP	3+4	5.67009	FALSE	FALSE	FALSE	FALSE	High-grade PIN	CPCG0361	4.6	5.67009	5.67009	Alive	TRUE	FALSE	NA	NA	NA	NA	TRUE	2.5243	CPCG0361	448430482	33.6531	42.1091	47	81.6531	FALSE	5.67009	FALSE	5.67009	2393
CPCG0364	G12	CPCG0364-B1	5	42.26 : 0.05	99.9	12	60-69	161944630	161795172	2.98239	1.69638	21.43	45.29	NA	FALSE	FALSE	T2b	RadP	3+4	5.78508	FALSE	FALSE	FALSE	FALSE	High-grade PIN	CPCG0364	8.11	5.78508	5.78508	Alive	TRUE	FALSE	NA	FALSE	NA	NA	FALSE	5.78508	CPCG0364	279421790	36.2397	64.2305	46	82.3894	FALSE	5.78508	FALSE	5.78508	2257
CPCG0365	J5	CPCG0365-B1	5	63.59 : 0.12	99.8	12	70-79	124970480	124881544	3.95853	2.03712	50.34	16.91	NA	FALSE	FALSE	T1c	RadP	3+4	5.46475	FALSE	FALSE	FALSE	FALSE	NA	CPCG0365	4.23	5.46475	5.46475	Alive	FALSE	FALSE	NA	FALSE	NA	NA	FALSE	5.46475	CPCG0365	209672922	35.2893	77.7772	43	80.0982	FALSE	5.46475	FALSE	5.46475	1343
CPCG0388	J9	CPCG0388-B1	5	00:55:00.230000	99.6	16	50-59	144186792	144029416	3.2513	1.98288	64.08	3.39	NA	FALSE	FALSE	T2a	RadP	3+4	6.01232	FALSE	NA	FALSE	FALSE	NA	CPCG0388	2.5	6.01232	6.01232	Alive	FALSE	FALSE	NA	NA	NA	NA	FALSE	6.01232	CPCG0388	165410912	31.6769	85.9242	42	80.8098	FALSE	6.01232	FALSE	6.01232	1270
CPCG0394	G1	CPCG0394-B1	5	40.12 : 0.05	99.9	12 + 3	50-59	155416672	155253374	3.91299	2.02007	43.19	22.62	NA	FALSE	FALSE	T1c	RadP	NA	5.34702	FALSE	TRUE	FALSE	FALSE	NA	CPCG0394	2.5	5.34702	5.34702	Alive	FALSE	FALSE	NA	NA	NA	NA	TRUE	4.11773	CPCG0394	444109898	35.2315	86.8836	42	82.9028	FALSE	5.34702	FALSE	5.34702	1740
CPCG0395	J10	CPCG0395-F1	5	00:54:00.150000	99.7	16	60-69	113823250	113737266	3.62	2.03387	60.43	6.17	NA	FALSE	FALSE	T2a	RadP	3+4	5.51951	FALSE	NA	FALSE	FALSE	NA	CPCG0395	10.16	5.51951	5.51951	Alive	FALSE	FALSE	NA	FALSE	NA	T3a	FALSE	6.20397	CPCG0395	576707302	34.9343	65.535	46	82.7498	FALSE	5.51951	FALSE	5.51951	1762
CPCG0396	J11	CPCG0396-F1	5	54.08 : 0.1	99.8	12	50-59	118995554	118889832	3.64911	1.95204	43.22	21.46	NA	FALSE	FALSE	T1c	RadP	4+3	5.62902	FALSE	FALSE	FALSE	FALSE	NA	CPCG0396	17.98	5.62902	5.62902	Alive	FALSE	FALSE	NA	FALSE	NA	T2c	FALSE	5.62902	CPCG0396	452199734	35.6027	82.5171	42	82.3148	FALSE	5.62902	FALSE	5.62902	1960
CPCG0397	J4	CPCG0397-F1	5	53.68 :0.08	99.8	13	60-69	115648922	115551768	3.59035	1.96789	45.36	19.22	NA	TRUE	FALSE	T2a	RadP	4+3	5.42916	FALSE	FALSE	FALSE	FALSE	High-grade PIN	CPCG0397	8.21	5.40999	5.42916	Alive	FALSE	FALSE	NA	NA	NA	T3a	TRUE	5.40999	CPCG0397	234960112	35.1092	83.4324	42	81.6857	TRUE	5.40999	FALSE	5.42916	1112
CPCG0398	J12	CPCG0398-B1	5	52.78 : 0.12	99.8	12	60-69	99404106	99316574	3.78039	2.02273	51.39	14.34	NA	FALSE	FALSE	T2a	RadP	3+4	6.08898	FALSE	NA	FALSE	FALSE	NA	CPCG0398	3.35	6.08898	6.08898	Alive	FALSE	FALSE	NA	FALSE	NA	NA	FALSE	6.03422	CPCG0398	278749228	33.3932	75.455	42	82.6477	FALSE	6.08898	FALSE	6.08898	2947
CPCG0406	J13	CPCG0406-B1	5	43.15 : 0.11	99.8	13	50-59	132400134	132264470	3.67944	2.00844	49.61	15.36	NA	FALSE	FALSE	T1c	RadP	3+4	5.54962	FALSE	NA	FALSE	FALSE	High-grade PIN	CPCG0406	4.84	5.54962	5.54962	Alive	FALSE	FALSE	NA	NA	NA	NA	TRUE	5.3963	CPCG0406	297715570	33.0599	66.0001	46	81.9807	FALSE	5.54962	FALSE	5.54962	1743
CPCG0418	G10	CPCG0418-B1	5	49.36 : 0.12	99.8	12	60-69	129822054	129646768	3.36192	1.86299	35.54	26.24	NA	FALSE	FALSE	T1c	RadP	3+4	4.93908	FALSE	FALSE	FALSE	FALSE	High-grade PIN	CPCG0418	4.32	4.93908	4.93908	Alive	FALSE	FALSE	NA	NA	NA	NA	FALSE	4.93908	CPCG0418	372521850	32.4109	63.6282	47	81.5849	FALSE	4.93908	FALSE	4.93908	1750
CPCG0434	J3	CPCG0434-B1	5	00:54:00.120000	99.8	16	60-69	138681166	138597580	3.69948	2.00982	57.47	8.7	NA	FALSE	FALSE	T1c	RadP	3+4	5.30322	FALSE	NA	FALSE	FALSE	NA	CPCG0434	8.3	5.30322	5.30322	Alive	FALSE	FALSE	NA	NA	NA	NA	TRUE	4.19439	CPCG0434	961604474	35.3244	65.9201	46	83.7805	FALSE	5.30322	FALSE	5.30322	2668
CPCG0435	J2	CPCG0435-F1	5	44.43 : 0.09	99.8	11	50-59	176995442	176823458	3.86358	1.99816	36.17	30.14	NA	FALSE	FALSE	T2a	RadP	4+3	5.2293	FALSE	FALSE	FALSE	FALSE	High-grade PIN	CPCG0435	10.83	5.2293	5.2293	Alive	FALSE	FALSE	NA	NA	NA	T3a	FALSE	5.2293	CPCG0435	1076880566	35.6243	65.4128	46	84.5364	FALSE	5.2293	FALSE	5.2293	3551
CPCG0450	J1	CPCG0450-F1	5	58.65 : 0.11	99.9	12	60-69	131136002	131037334	3.64629	1.96703	41.53	23.75	NA	FALSE	FALSE	T1c	RadP	NA	2.98973	FALSE	NA	FALSE	FALSE	NA	CPCG0450	3.03	2.98973	2.98973	NA	TRUE	TRUE	NA	NA	NA	T2a	FALSE	2.98973	CPCG0450	892510326	35.4503	77.8825	43	83.0548	FALSE	2.98973	FALSE	2.98973	3300
CPCG0457	J6	CPCG0457-B1	5	48.41 : 0.08	99.8	12	60-69	112010254	111896668	3.68402	1.97112	42.01	22.25	NA	FALSE	FALSE	T2b	RadP	3+4	6.80082	FALSE	NA	FALSE	FALSE	NA	CPCG0457	4.92	6.80082	6.80082	NA	FALSE	FALSE	NA	NA	NA	NA	TRUE	4.95003	CPCG0457	730035584	36.6256	89.7729	42	82.9041	FALSE	6.80082	FALSE	6.80082	2563
CPCG0458	G16	CPCG0458-B1	5	22.13 : 0.07	99.9	13	50-59	125906872	125758986	2.87419	1.70962	27.86	33.12	NA	FALSE	FALSE	T1c	RadP	3+4	5.3744	FALSE	NA	FALSE	FALSE	NA	CPCG0458	15.58	5.3744	5.3744	Alive	FALSE	FALSE	NA	NA	NA	NA	FALSE	5.3744	CPCG0458	414401154	35.2226	88.272	43	80.3042	FALSE	5.3744	FALSE	5.3744	2899
CPCG0102	G17	CPCG0102-P1	5	54.14 : 0.07	99.9	11 + 4	50-59	179360370	179271656	3.5987	1.92163	31.43	34.02	NA	FALSE	FALSE	T2b	RadP	3+4	11.1266	FALSE	TRUE	FALSE	FALSE	High-grade PIN	CPCG0102	8.65	11.1266	11.1266	Alive	FALSE	FALSE	TRUE	FALSE	TRUE	T3b	TRUE	4.12868	NA	NA	NA	NA	NA	NA	NA	NA	NA	NA	NA
CPCG0190	G18	CPCG0190-F1	5	36.56 : 0.06	99.8	12 + 3	70-79	151018146	150939476	3.57479	1.91737	32.28	32.93	TRUE	TRUE	TRUE	T2b	RadP	4+3	13.295	FALSE	NA	TRUE	FALSE	NA	CPCG0190	4.3	3.01164	13.295	Alive	FALSE	FALSE	TRUE	TRUE	FALSE	T3a	TRUE	3.01164	NA	NA	NA	NA	NA	NA	NA	NA	NA	NA	NA
CPCG0217	G19	CPCG0217-F1	5	23.55 : 0.08	99.7	13	60-69	103412290	103203602	3.35407	1.89447	34.43	21.66	NA	TRUE	FALSE	T2a	RadP	3+4	12.3806	FALSE	TRUE	FALSE	FALSE	High-grade PIN	CPCG0217	6.5	7.1321	12.3806	Alive	FALSE	FALSE	FALSE	FALSE	FALSE	T3b	TRUE	7.1321	NA	NA	NA	NA	NA	NA	NA	NA	NA	NA	NA
[truncated: 58 more columns]

## Sheet: WCDT
WCDTsampleID	MeDIPsampleID	batch	libType	age	ctDNA	patient	timepoint	Volume, µL	QUBIT™ (~ng/µL)	Conc (ng/uL)	Total (ng)	Raw reads	Qualified reads	Enrichment.score.relH(MEDIPS)	Enrichment.score.GoGe(MEDIPS)	CpG 0x Coverage (MEDIPS)	CpG >5x Coverage (MEDIPS)	PatientID	Death.or.Last.Contact	OS.mCRPC	PSA.At.Biopsy	LDH.at.biopsy	ALP	Hemoglobin.at.biopsy	ECOG.PS	Biopsy.site	Enzalutamide resistant	Disease.Site	Published_Sample	Published_WGBS depth	Published_CpG % 10X Coverage	Published_Benign-adjacent depth	Published_Type	Published_Mut/Mb	Published_% CN altered	Published_SV count	Published_HMR count	Published_Patient Age	Published_Site	Published_ERG fusion	Published_ETV1 fusion	Published_ETV4 fusion	Published_ETV5 fusion	Published_CHD1 inactivation	Published_SPOP mutation	Published_RB1 inactivation	Published_PTEN inactivation	Published_MYC amplification	Published_TP53 inactivation
DTB-119Pro	T119	1	paried-end	70-79	NA	119	Progression	20	1	NA	NA		88429178	3.28995	1.83533	35.5	30.06	DTB-119Pro	Death	NA	134,3	199	474	NA	1	Bone	NA	NA	DTB-119-PRO	46.2322	0.97	NA	mCRPC	3.84581	0.24	162	42186	71	Bone	FALSE	TRUE	FALSE	FALSE	FALSE	FALSE	FALSE	TRUE	TRUE	TRUE
DTB-149Pro	T149	1	paried-end	70-79	73.3538	149	Progression	29	1	NA	NA		87434128	3.33628	1.85721	33.75	31.66	DTB-149Pro	Death	498	115,1	NA	137	NA	0	Bone	NA	NA	NA	NA	NA	NA	NA	NA	NA	NA	NA	NA	NA	NA	NA	NA	NA	NA	NA	NA	NA	NA	NA
DTB-156	T156	1	paried-end	70-79	82.2785	156	Baseline	25	1	NA	NA		73915286	4.04156	1.94691	51.38	24.57	DTB-156	Death	493	929,9	507	1506	12,8	1	Bone	FALSE	Non_visceral	DTB-156-BL	47.0545	0.97	NA	mCRPC	4.90913	0.28	371	34617	71	Bone	TRUE	FALSE	FALSE	FALSE	FALSE	FALSE	TRUE	FALSE	FALSE	FALSE
DTB-210Pro	T210	1	paried-end	>=80	NA	210	Progression	20	1	NA	NA		89785590	3.12605	1.75863	33.19	31.94	DTB-210Pro	Death	362	76,44	NA	NA	NA	0	Bone	NA	NA	NA	NA	NA	NA	NA	NA	NA	NA	NA	NA	NA	NA	NA	NA	NA	NA	NA	NA	NA	NA	NA
DTB-211	T211	1	paried-end	60-69	71.8584	211	Baseline	30	1	NA	NA		110789946	3.59222	1.93503	33.85	29.65	DTB-211	Death	112	45,86	384	276	10,2	2	Liver	NA	NA	NA	NA	NA	NA	NA	NA	NA	NA	NA	NA	NA	NA	NA	NA	NA	NA	NA	NA	NA	NA	NA
DTB-214	T214	1	paried-end	70-79	NA	214	Baseline	20	1	NA	NA		96837634	3.41955	1.8766	36	30.09	DTB-214	Death	304	527,18	303	381	8,2	0	Bone	FALSE	Non_visceral	DTB-214-BL	43.5813	0.98	NA	mCRPC	3.71645	0.18	561	44635	79	Bone	FALSE	FALSE	FALSE	FALSE	FALSE	FALSE	FALSE	FALSE	TRUE	FALSE
DTB-216	T216	1	paried-end	60-69	NA	216	Baseline	20	1	NA	NA		88802548	3.20377	1.78318	34.54	32.66	DTB-216	Death	461	3117	274	387	13,2	0	Bone	TRUE	Non_visceral	NA	NA	NA	NA	NA	NA	NA	NA	NA	NA	NA	NA	NA	NA	NA	NA	NA	NA	NA	NA	NA
DTB-242	T242	1	paried-end	50-59	NA	242	Baseline	30	1	NA	NA		86430036	3.51631	1.89146	37.34	30.49	DTB-242	Death	444	244	338	251	17,5	1	Liver	NA	NA	NA	NA	NA	NA	NA	NA	NA	NA	NA	NA	NA	NA	NA	NA	NA	NA	NA	NA	NA	NA	NA
DTB-097Pro	T97	1	paried-end	70-79	85.2941	97	Progression	29	1	NA	NA		74298406	3.8787	1.8981	47.45	28.84	DTB-097Pro	Death	343	6,32	NA	NA	NA	0	Liver	NA	NA	DTB-097-PRO	44.6273	0.97	NA	mCRPC	6.66573	0.24	599	40795	73	Liver	FALSE	TRUE	FALSE	FALSE	FALSE	FALSE	TRUE	TRUE	FALSE	FALSE
DTB-261-SF	T17	2	paried-end	70-79	NA	261	Baseline	12	NA	1.85	22.2		111045238	3.46366	1.84504	34.3	29.39	DTB-261	Last contact	406	64,7	143	56	13,2	1	Bone	FALSE	Non_visceral	DTB-261-BL	44.5232	0.98	NA	mCRPC	2.89702	0.22	169	66724	73	Bone	FALSE	FALSE	FALSE	FALSE	FALSE	FALSE	FALSE	FALSE	FALSE	TRUE
DTB-261-SF	T18	2	paried-end	70-79	NA	261	Progression	11	NA	2.24	24.6		132309920	3.34671	1.77333	28.86	37.01	NA	NA	NA	NA	NA	NA	NA	NA	NA	NA	NA	NA	NA	NA	NA	NA	NA	NA	NA	NA	NA	NA	NA	NA	NA	NA	NA	NA	NA	NA	NA	NA
DTB-149-OH	T6	2	paried-end	70-79	73.8872	149	Baseline	11	NA	2.43	26.7		121181268	3.40303	1.81478	27.95	33.72	DTB-149	Death	498	16,45	233	195	13,2	0	Bone	FALSE	Non_visceral	DTB-149-BL	44.5175	0.97	NA	mCRPC	5.53047	0.2	246	38447	70	Bone	TRUE	FALSE	FALSE	FALSE	FALSE	FALSE	FALSE	FALSE	FALSE	TRUE
DTB-201-OH	T10	2	paried-end	>=80	NA	201	Baseline	15	NA	1.59	23.9		141620316	3.21819	1.74197	28.25	41.02	DTB-201	Death	482	310,95	224	92	10,6	1	Bone	TRUE	Visceral	NA	NA	NA	NA	NA	NA	NA	NA	NA	NA	NA	NA	NA	NA	NA	NA	NA	NA	NA	NA	NA
DTB-202-OH	T11	2	paried-end	70-79	78.0059	202	Baseline	11	NA	1.93	21.2		175268286	3.37904	1.81	23.5	43.66	DTB-202	Death	354	102,78	410	269	13,6	0	Liver	FALSE	Visceral	DTB-202-BL	39.8275	0.97	NA	mCRPC (CMP)	5.03463	0.07	327	27097	70	Liver	TRUE	FALSE	FALSE	FALSE	FALSE	FALSE	FALSE	FALSE	FALSE	TRUE
DTB-216-SF	T12	2	paried-end	60-69	NA	216	Progression	20	NA	1.27	25.4		130345440	3.21871	1.7493	25.09	39.34	DTB-216Pro	Death	461	1681	NA	199	12,3	0	Bone	NA	NA	DTB-216-PRO	44.4306	0.98	NA	mCRPC	2.96929	0.29	200	34803	61	Bone	TRUE	FALSE	FALSE	FALSE	FALSE	FALSE	TRUE	FALSE	FALSE	TRUE
DTB-222-BC	T13	2	paried-end	70-79	NA	222	Progression	11	NA	2.02	22.2		142019516	3.21997	1.74903	26.76	40.17	NA	NA	NA	NA	NA	NA	NA	NA	NA	NA	NA	NA	NA	NA	NA	NA	NA	NA	NA	NA	NA	NA	NA	NA	NA	NA	NA	NA	NA	NA	NA	NA
DTB-252-OH	T15	2	paried-end	70-79	NA	252	Baseline	14	NA	1.45	20.3		163969702	3.17629	1.75011	22.14	43.47	DTB-252	Last contact	491	31,29	257	52	14,4	1	Lymph node	FALSE	Non_visceral	DTB-252-BL	46.1419	0.98	NA	mCRPC	3.38545	0.13	290	64905	76	Lymph_node	FALSE	FALSE	FALSE	FALSE	FALSE	FALSE	FALSE	TRUE	FALSE	FALSE
DTB-258-OH	T16	2	paried-end	60-69	NA	258	Baseline	14.2	NA	1.41	20		130062860	3.34106	1.80701	28.13	36.61	DTB-258	Last contact	1232	30,03	207	158	13,7	0	Bone	FALSE	Non_visceral	DTB-258-BL	43.1108	0.97	NA	mCRPC	3.28609	0.22	313	50010	69	Bone	TRUE	FALSE	FALSE	FALSE	FALSE	FALSE	FALSE	TRUE	FALSE	TRUE
DTB-128-OH	T3	2	paried-end	70-79	NA	128	Progression	11	NA	1.01	11.1		188224960	3.22031	1.77317	22.52	41.81	DTB-128Pro	Last contact	950	107	NA	265	NA	1	Bone	NA	NA	NA	NA	NA	NA	NA	NA	NA	NA	NA	NA	NA	NA	NA	NA	NA	NA	NA	NA	NA	NA	NA
DTB-129-OH	T4	2	paried-end	60-69	73.0533	129	Progression	11	NA	0.96	10.6		218456194	3.30218	1.80811	27.47	35.85	DTB-129Pro	Death	718	9,55	NA	174	NA	0	Bone	NA	NA	NA	NA	NA	NA	NA	NA	NA	NA	NA	NA	NA	NA	NA	NA	NA	NA	NA	NA	NA	NA	NA
DTB-183-OH	T8	2	paried-end	50-59	NA	183	Progression	11	NA	2.24	24.6		110782256	3.58844	1.89637	34.67	26.5	NA	NA	NA	NA	NA	NA	NA	NA	NA	NA	NA	NA	NA	NA	NA	NA	NA	NA	NA	NA	NA	NA	NA	NA	NA	NA	NA	NA	NA	NA	NA	NA
DTB-188-SF	T9	2	paried-end	70-79	NA	188	Progression	11	NA	2.19	24.1		342867432	3.22976	1.77004	14.17	57.74	DTB-188Pro	Death	2593	169,57	204	71	NA	0	Bone	NA	NA	NA	NA	NA	NA	NA	NA	NA	NA	NA	NA	NA	NA	NA	NA	NA	NA	NA	NA	NA	NA	NA
[truncated: 34 more columns]

## Sheet: VPC
VPCsampleID	MeDIPsampleID	Subject ID	Timepoint	ctDNA%	Input DNA (ng)	% Recovery (Meth:UnMe)	%Specificity	Total Cycles	Raw reads	Clean reads	Enrichment.score.relH(MEDIPS)	Enrichment.score.GoGe(MEDIPS)	CpG 0x Coverage (MEDIPS)	CpG >5x Coverage (MEDIPS)	Published_Patient	Published_Age	Published_PSA	Published_LDH / ULN	Published_ALP / ULN	Published_cfDNA yield (ng / mL plasma)	Published_ctDNA%	Published_Bone metastases	Published_Lung metastases	Published_Liver metastases	Published_Days to progression or last followup	Published_Censored...12	Published_Days to death or last followup	Published_Censored...14	Published_Best response within first 12 weeks (% change)	Published_72-gene panel sequenced	Published_Exome sequenced	Published_AR panel sequenced	Published_Germline HRR defect	Published_Somatic truncating HRR defect	Published_BRCA2 / ATM deletion (mono- or biallelic)	Published_TP53 defect	Published_AR amplification	Published_AR rearrangement	Published_AR mutation(s)	Published_PI3K pathway defect(s)	Published_WNT pathway defect(s)	duplicated	ctDNA
4	V33-33	-	2nd progression	49.1	5	NA	NA	NA	123348126	123288136	3.35759	1.81777	30.39	33.34	4	60-69	35.5	0.66	0.61	3.5	7.7	Yes	No	No	168	No	251	No	-9	Yes	No	No	NA	NA	NA	NA	High	NA	NA	NA	NA	0	49.1
33	V19-33	-	Baseline	29.8	5	NA	NA	NA	100849382	100790952	3.42868	1.88948	35.36	24.95	33	>=80	86.4	0.83	1.36	22.8	29.8	Yes	No	No	111	No	618	No	-83.4	Yes	Yes	Yes	NA	NA	NA	Yes	Low	NA	NA	PIK3CA p.E545K, PTEN rearrangement, PTEN deletion	NA	0	29.8
35	V31-33	-	Baseline	45	5	NA	NA	NA	158068744	157979310	3.37719	1.84157	21.52	31.56	35	>=80	273.1	1.1	1.58	103	45	Yes	No	No	190	No	333	No	-88.4	Yes	Yes	Yes	NA	NA	Yes	Yes	High	Yes (passenger)	NA	PIK3R1 deletion	NA	0	45
37	V25-33	-	Baseline	41.3	5	NA	NA	NA	211367722	211225788	3.22957	1.83313	27.08	37.87	37	70-79	3.1	1.5	4.3	38	41.3	Yes	No	No	138	No	389	Yes	-30	Yes	Yes	Yes	NA	NA	NA	NA	NA	NA	NA	PIK3R1 stopgain, PTEN deletion, PIK3R1 deletion	APC stopgain	0	41.3
55	V21-33	-	Baseline	31.9	5	NA	NA	NA	121841110	121749474	3.53049	1.95515	52.47	8.72	55	70-79	45.2	0.73	1.21	76	65	Yes	No	No	68	No	283	No	-35	Yes	Yes	Yes	NA	NA	NA	Yes	Low	NA	NA	PTEN deletion	NA	0	31.9
75	V12-33	-	Baseline	14	5	34.76 : 0.05	99.9	NA	141025810	140899378	3.45198	1.8943	34.31	29.06	75	70-79	3.4	0.97	0.89	22.1	14	Yes	No	No	256	No	437	No	-76.8	Yes	No	No	NA	NA	NA	Yes	High	NA	NA	PTEN splice site mutation	NA	0	14
81	V3-33	-	Baseline	3.9	5	52.86 : 0.06	99.9	10	128026564	127961192	3.69473	1.95255	35.48	29.17	81	70-79	169.5	0.79	2.34	101.4	3.9	Yes	No	No	195	No	278	Yes	-80.7	Yes	No	No	NA	NA	NA	Yes	Low	NA	NA	PTEN frameshift	NA	0	3.9
88	V16-33	-	Baseline	19	5	NA	NA	NA	105525370	105468386	3.63522	1.91692	38.79	23.54	88	70-79	35	0.63	0.46	27.5	19	No	No	No	557	Yes	557	Yes	-88.3	Yes	Yes	No	NA	NA	NA	Yes	High	NA	NA	NA	NA	0	19
89	V23-33	-	2nd progression	38.1	5	NA	NA	NA	103529892	103471058	3.29935	1.83587	36.88	24.45	89	70-79	14	1.06	0.6	14.3	3	Yes	Yes	No	23	No	269	No	222.9	Yes	No	No	NA	NA	NA	Yes	NA	NA	NA	NA	NA	0	38.1
98	V26-33	-	Baseline	42.5	5	NA	NA	NA	114124892	114061538	3.41179	1.8637	32.7	29.02	98	70-79	47.1	1.01	0.68	59.7	42.5	No	No	No	25	No	259	No	33.3	Yes	Yes	Yes	NA	ATM p.A2301fs	NA	Yes	NA	NA	p.H875Y	NA	NA	0	42.5
99	V30-33	-	Baseline	44	5	NA	NA	NA	111180146	111108358	3.04467	1.72594	25.4	38.41	99	>=80	91.4	0.96	1.8	74.7	44	Yes	No	No	103	No	303	No	-85.6	Yes	Yes	No	NA	NA	Yes	Yes	NA	NA	p.M743V	PIK3R1 splice site mutation, PTEN deletion, PIK3R1 deletion	NA	0	44
10	V28	010_Baseline	Baseline	0	5	69.45 : 0.10	99.9	14+0	115837126	115682442	3.52588	1.95644	45.34	17.88	10	60-69	12.5	1	0.45	46.1	0	No	No	No	278	No	839	Yes	-92.8	Yes	No	No	NA	NA	NA	NA	NA	NA	NA	NA	NA	0	0
10	V18	010_1st progression	1st progression	0	5	70.40 : 0.11	99.8	15+0	164742914	164448654	3.47286	1.99752	51.46	11.23	10	60-69	12.5	1	0.45	46.1	0	No	No	No	278	No	839	Yes	-92.8	Yes	No	No	NA	NA	NA	NA	NA	NA	NA	NA	NA	1	0
109	V28-33	-	Baseline	43.1	5	NA	NA	NA	138701088	138639500	3.7219	1.94615	29.81	28.09	109	70-79	8.4	2.56	1.36	35.3	43.1	Yes	No	Yes	49	No	169	No	-10.7	Yes	Yes	Yes	NA	NA	NA	Yes	Low	NA	NA	PIK3CA p.E545K, PTEN deletion	NA	0	43.1
11	V29	011_Baseline	Baseline	0	5	43.81 : 0.10	99.8	13+2	146428292	146347484	5.20115	2.19436	49.83	20.09	11	70-79	4.8	1.12	1.04	42.7	0	No	No	No	343	No	347	No	-72.9	Yes	No	No	NA	NA	NA	NA	NA	NA	NA	NA	NA	0	0
111	V29-33	-	Baseline	43.8	5	NA	NA	NA	113807206	113752550	3.16682	1.79105	27.19	35.83	111	50-59	68	1.35	3.37	258	43.8	Yes	No	No	28	No	126	No	150	Yes	Yes	Yes	NA	NA	NA	Yes	High	Yes (LBD truncating)	NA	PTEN rearrangement, PTEN deletion, PIK3R1 deletion	NA	0	43.8
112	V7-33	-	Baseline	7.7	5	43.62 : 0.13	99.7	NA	104485028	104435642	3.69748	1.94843	38.55	23.49	112	>=80	74.5	1.05	1.46	72.8	7.7	Yes	No	No	108	No	417	Yes	-26.6	Yes	No	No	NA	NA	NA	NA	NA	NA	NA	NA	NA	0	7.7
116	V33	116_Baseline	Baseline	0	2.3	23.43: 0.04	99.8	15+0	92157758	92088208	3.91414	2.04277	54.71	11.52	116	>=80	69.8	0.59	0.56	45.1	0	Yes	No	No	434	Yes	434	Yes	-92.7	Yes	No	No	NA	NA	NA	NA	NA	NA	NA	NA	NA	0	0
117	V18-33	-	Baseline	27.6	5	NA	NA	NA	105507906	105442804	3.78296	1.98258	40.69	22.86	117	>=80	446	0.58	1.17	21.5	27.6	Yes	No	No	440	Yes	440	Yes	-43	Yes	Yes	Yes	NA	NA	Yes	NA	Low	Yes (LBD truncating)	NA	PTEN deletion	CTNNB1 p.D32N	0	27.6
124	V27-33	-	Baseline	42.5	5	NA	NA	NA	121539440	121442668	3.11926	1.78986	32.11	30.18	124	60-69	38.9	1.77	12.5	37.4	42.5	Yes	No	No	189	No	364	Yes	-98.2	Yes	Yes	Yes	NA	NA	Yes	Yes	Low	NA	p.W742C, p.W742C	PTEN frameshift, PTEN deletion, PIK3R1 deletion	NA	0	42.5
126	V14-33	-	Baseline	15.7	5	NA	NA	NA	119445506	119375340	3.69126	1.93103	38.53	25.63	126	>=80	280	0.96	3.29	32.4	15.7	Yes	No	No	71	Yes	97	No	-46.4	Yes	Yes	Yes	NA	NA	NA	Yes	High	Yes (LBD truncating)	NA	NA	NA	0	15.7
131	V2-33	-	Baseline	3	5	33.61 : 0.04	99.9	11 + 4	154533018	154438736	3.6023	1.93141	36.47	27.42	131	70-79	597.6	0.48	0.83	29.9	3	Yes	No	No	162	No	433	Yes	-99.8	Yes	No	No	NA	NA	NA	NA	NA	NA	NA	NA	NA	0	3
132	V20-33	-	Baseline	31.2	5	NA	NA	NA	97219414	97075168	3.16247	1.78061	31.66	31	132	70-79	127.3	2.19	4.01	24	31.2	Yes	No	No	51	No	366	No	43.2	Yes	Yes	Yes	NA	NA	Yes	Yes	Low	NA	NA	PTEN deletion	NA	0	31.2
132	V32-33	-	2nd progression	47.3	5	NA	NA	NA	127556912	127444990	2.84841	1.63749	24.25	41.39	132	70-79	127.3	2.19	4.01	24	31.2	Yes	No	No	51	No	366	No	43.2	Yes	Yes	Yes	NA	NA	Yes	Yes	Low	NA	NA	PTEN deletion	NA	1	47.3
136	V35	136_Baseline	Baseline	70	5	43.17 : 0.09	99.8	13+2	148863094	148693276	3.55376	1.89139	35.8	25.81	136	70-79	132.5	2.24	1.16	76.3	70.5	Yes	No	No	108	No	237	No	-22.6	Yes	Yes	Yes	NA	NA	NA	Yes	Low	NA	NA	PIK3R1 deletion	NA	0	70
136	V8	136_1st progression	1st progression	79.5	5	39.32 : 0.06	99.9	13+2	127954454	127801114	3.59561	1.89278	38.27	26.66	136	70-79	132.5	2.24	1.16	76.3	70.5	Yes	No	No	108	No	237	No	-22.6	Yes	Yes	Yes	NA	NA	NA	Yes	Low	NA	NA	PIK3R1 deletion	NA	1	79.5
137	V15-33	-	Baseline	18.2	5	NA	NA	NA	90012362	89934036	2.84646	1.64536	25.8	35.2	137	70-79	77.8	0.69	0.31	30.6	18.2	Yes	No	Yes	24	No	194	No	26	Yes	Yes	Yes	NA	NA	NA	NA	High	NA	NA	PTEN deletion, PIK3R1 deletion	NA	0	18.2
141	V34	141_Baseline	Baseline	0	5	36.64 : 0.04	99.9	15+2	111090862	111026204	3.91925	2.08281	62.52	7.16	141	60-69	34	0.7	1.09	40.4	0	Yes	No	No	390	Yes	390	Yes	-86.2	Yes	No	No	NA	NA	NA	NA	NA	NA	NA	NA	NA	0	0
146	V9	146_Baseline	Baseline	60.6	5	44.90 : 0.07	99.9	12+2	146075070	145991912	3.72904	1.97926	38.53	23.85	146	60-69	102.9	1.33	2.07	181.5	60.6	Yes	Yes	No	32	No	81	No	44.8	Yes	Yes	Yes	NA	NA	Yes	Yes	High	NA	NA	PTEN frameshift, PTEN rearrangement, PTEN deletion, PIK3R1 deletion	NA	0	60.6
151	V27	151_Baseline	Baseline	55.1	5	37.68 : 0.06	99.9	12+2	140601462	140514654	4.13755	2.0746	43.99	22.68	151	70-79	38	1.37	2.64	63.7	55.1	Yes	Yes	Yes	83	No	286	No	-65.8	Yes	Yes	Yes	NA	NA	Yes	Yes	Low	Yes (passenger)	NA	PTEN deletion, PIK3R1 deletion	APC frameshift	0	55.1
151	V26	151_2nd progression	2nd progression	57.7	5	52.80 : 0.07	99.9	12+2	159691852	159582538	3.74406	1.9533	33.42	31.34	151	70-79	38	1.37	2.64	63.7	55.1	Yes	Yes	Yes	83	No	286	No	-65.8	Yes	Yes	Yes	NA	NA	Yes	Yes	Low	Yes (passenger)	NA	PTEN deletion, PIK3R1 deletion	APC frameshift	1	57.7
154	V17-33	-	Baseline	23	5	NA	NA	NA	103764040	103706570	3.62295	1.91646	36.63	26.07	154	60-69	142.6	1.48	0.95	35.7	23	Yes	Yes	No	68	No	215	No	52.5	Yes	Yes	Yes	NA	NA	NA	Yes	High	NA	NA	PTEN deletion	NA	0	23
156	V24-33	-	Baseline	40	5	NA	NA	NA	118884126	118820518	3.36161	1.86324	33.84	29.37	156	70-79	145.5	1.05	1.03	42.8	40	Yes	No	No	56	No	102	No	-19	Yes	Yes	Yes	NA	NA	Yes	Yes	High	Yes (passenger)	NA	PIK3R1 deletion	NA	0	40
160	V22-33	-	Baseline	32.6	5	NA	NA	NA	54727148	54679396	3.30941	1.8187	42.76	18.22	160	>=80	10	0.91	4.47	25.2	32.6	Yes	No	No	336	Yes	336	Yes	-97.1	Yes	Yes	Yes	NA	NA	Yes	NA	High	NA	NA	PTEN frameshift, PTEN rearrangement, PTEN deletion	NA	0	32.6
164	V10-33	-	Baseline	12.2	5	35.32 : 0.03	99.9	NA	203533568	203400746	3.97075	2.02954	37.47	27.21	164	60-69	37	0.82	0.56	79.9	12.2	Yes	No	No	28	No	140	Yes	162.2	Yes	Yes	Yes	NA	NA	NA	Yes	High	Yes (LBD truncating)	NA	PTEN deletion	NA	0	12.2
165	V1-33	-	2nd progression	2.5	5	39.84 : 0.04	99.9	11 + 4	159523276	159426898	3.39165	1.8678	31.68	31.38	165	70-79	20.3	0.72	0.3	16.8	0	No	Yes	No	138	No	307	Yes	-81.3	Yes	No	No	NA	NA	NA	NA	NA	NA	NA	NA	NA	0	2.5
166	V9-33	-	Baseline	10.4	5	38.97 : 0.06	99.8	NA	150315902	150167436	3.37119	1.85699	30.76	32.59	166	>=80	105.6	1.15	0.99	22.3	10.4	Yes	Yes	No	86	No	86	No	-67.7	Yes	Yes	No	NA	NA	Yes	NA	High	NA	NA	PTEN deletion	NA	0	10.4
168	V22	168_Baseline	Baseline	58.7	5	46.87 : 0.09	99.8	12+3	113236452	113162312	3.24404	1.85558	36	18.6	168	>=80	245	1.67	4.1	67.2	58.7	Yes	No	No	43	Yes	141	No	-82.6	Yes	Yes	Yes	NA	NA	NA	Yes	High	Yes (LBD truncating)	NA	PTEN deletion, PIK3R1 deletion	NA	0	58.7
176	V6-33	-	Baseline	7.7	5	36.89 : 0.21	99.4	NA	132010310	131906236	3.21841	1.84179	33.79	20.59	176	60-69	40.5	0.66	0.92	93.5	6.8	Yes	No	No	54	No	138	Yes	-89.1	Yes	No	No	NA	NA	NA	Yes	NA	NA	NA	NA	NA	0	7.7
176	V5-33	-	2nd progression	6.8	5	36.28 : 0.07	99.8	NA	116962058	116874974	3.64114	1.93388	37.92	22.96	176	60-69	40.5	0.66	0.92	93.5	6.8	Yes	No	No	54	No	138	Yes	-89.1	Yes	No	No	NA	NA	NA	Yes	NA	NA	NA	NA	NA	1	6.8
177	V11	177_Baseline	Baseline	81.3	10	42.17 : 0.04	99.9	13+2	125502386	125382894	4.71437	2.05742	52.95	24.37	177	70-79	110	12.91	3.84	3870.7	81.3	Yes	Yes	Yes	27	No	37	No	NA	Yes	Yes	Yes	BRCA2 p.S1982fs	NA	Yes	Yes	NA	NA	NA	PIK3R1 7aa deletion, PTEN deletion, PIK3R1 deletion	APC frameshift	0	81.3
177	V10	177_1st progression	1st progression	81.3	10	62.15 : 0.06	99.9	12+3	143922044	143733598	4.74919	2.02498	50.63	27.99	177	70-79	110	12.91	3.84	3870.7	81.3	Yes	Yes	Yes	27	No	37	No	NA	Yes	Yes	Yes	BRCA2 p.S1982fs	NA	Yes	Yes	NA	NA	NA	PIK3R1 7aa deletion, PTEN deletion, PIK3R1 deletion	APC frameshift	1	81.3
180	V40	180_Baseline	Baseline	60.6	5	60.12 : 0.14	99.8	14+0	118505400	118384110	3.15643	1.76757	30.27	33.53	180	60-69	10	0.99	2.15	31.1	60.6	Yes	No	No	56	No	125	Yes	20	Yes	Yes	Yes	BRCA2 p.K936fs	NA	Yes	Yes	Low	NA	NA	PTEN deletion, PIK3R1 deletion	NA	0	60.6
180	V36	180_1st progression	1st progression	70.1	5	61.05 : 0.19	99.7	13+0	150966652	150848272	3.3535	1.81561	25.15	40.41	180	60-69	10	0.99	2.15	31.1	60.6	Yes	No	No	56	No	125	Yes	20	Yes	Yes	Yes	BRCA2 p.K936fs	NA	Yes	Yes	Low	NA	NA	PTEN deletion, PIK3R1 deletion	NA	1	70.1
180	V20	180_2nd progression	2nd progression	69.7	5	69.16 : 0.23	99.7	13+0	132639998	132529860	3.24043	1.80121	26.11	37.82	180	60-69	10	0.99	2.15	31.1	60.6	Yes	No	No	56	No	125	Yes	20	Yes	Yes	Yes	BRCA2 p.K936fs	NA	Yes	Yes	Low	NA	NA	PTEN deletion, PIK3R1 deletion	NA	1	69.7
183	V42	183_2nd progression	2nd progression	62.5	5	62.33 : 0.12	99.8	13+0	106572214	106526332	3.61234	1.9992	40.29	21.76	183	70-79	1.7	0.9	0.58	19.2	7.7	Yes	No	No	83	No	140	Yes	-85.9	Yes	No	No	NA	NA	NA	Yes	NA	NA	NA	NA	NA	0	62.5
188	V25	188_Baseline	Baseline	0	1	33.18 : 0.05	99.9	15+2	90986472	90927614	3.72298	1.99794	53.11	11.07	188	60-69	4.7	0.57	0.62	55	0	Yes	No	No	198	Yes	198	Yes	-95.7	Yes	No	No	NA	NA	NA	NA	NA	NA	NA	NA	NA	0	0
191	V11-33	-	Baseline	14	5	37.18 : 0.10	99.7	NA	19074114	19061672	3.49889	1.93941	64.51	4	191	70-79	53.4	1.02	0.99	29.5	14	Yes	No	No	83	No	142	Yes	-86.9	Yes	Yes	No	NA	NA	NA	Yes	NA	NA	NA	NA	NA	0	14
193	V13	193_Baseline	Baseline	55.6	5	44.63 : 0.05	99.9	12+3	138150876	138022908	3.66991	1.9498	35.93	28.94	193	60-69	46	4.03	2.42	236	55.6	Yes	No	No	41	No	100	No	104	Yes	Yes	Yes	NA	NA	Yes	Yes	High	Yes (LBD truncating)	NA	PIK3R1 deletion	NA	0	55.6
193	V12	193_1st progression	1st progression	52.4	10	49.34 : 0.05	99.9	12+2	132848590	132746674	3.65186	1.93836	33.64	31.84	193	60-69	46	4.03	2.42	236	55.6	Yes	No	No	41	No	100	No	104	Yes	Yes	Yes	NA	NA	Yes	Yes	High	Yes (LBD truncating)	NA	PIK3R1 deletion	NA	1	52.4
194	V4-33	-	Baseline	5.8	5	36.88 : 0.07	99.8	10	123362288	123226724	3.65124	1.95406	36.81	27.41	194	70-79	2817	0.71	0.91	25.2	5.8	Yes	No	No	21	No	110	No	27.1	Yes	No	No	NA	NA	NA	NA	NA	NA	NA	NA	NA	0	5.8
197	V13-33	-	Baseline	14.8	5	NA	NA	NA	173103388	172954884	3.67584	1.92791	33.51	30.84	197	70-79	90.6	0.74	1.34	20.6	14.8	Yes	No	No	137	Yes	137	Yes	-26.6	Yes	No	No	NA	NA	NA	Yes	NA	NA	NA	PTEN deletion	NA	0	14.8
20	V46	020_Baseline	Baseline	50.2	5	34.57 : 0.05	99.9	12+3	133996458	133876432	4.05484	2.03088	31.62	32.02	20	>=80	239.9	0.95	3.88	13	50.2	Yes	No	No	152	No	751	No	-90.2	Yes	Yes	Yes	NA	NA	Yes	NA	Low	NA	NA	PIK3CA p.H1047R	NA	0	50.2
30	V24	030_1st progression	1st progression	71	NA	NA	NA	NA	102201946	102126434	3.65618	1.92002	42.48	23.17	30	70-79	37	0.43	0.77	175	89.2	Yes	No	No	99	No	505	No	-50.3	Yes	Yes	Yes	NA	NA	NA	Yes	High	NA	NA	PTEN deletion, PIK3R1 deletion	NA	0	71
46	V32	046_Baseline	Baseline	74.2	5	74.94 : 0.07	99.9	10+4	81664320	81606936	3.48212	1.90381	37.89	26.69	46	60-69	13.3	1.85	0.55	35.2	74.2	No	No	Yes	52	No	262	No	-4.5	Yes	Yes	Yes	NA	NA	Yes	Yes	High	Yes (passenger)	NA	PIK3R1 deletion	NA	0	74.2
46	V45	046_1st progression	1st progression	71.4	5	72.44 : 0.06	99.9	12+3	164641694	164517086	3.50574	1.88227	28.55	37.75	46	60-69	13.3	1.85	0.55	35.2	74.2	No	No	Yes	52	No	262	No	-4.5	Yes	Yes	Yes	NA	NA	Yes	Yes	High	Yes (passenger)	NA	PIK3R1 deletion	NA	1	71.4
48	V5	048_Baseline	Baseline	75.8	10	44.10 : 0.09	99.8	10+2	113064352	112974940	4.65955	2.08249	37.22	31.82	48	>=80	1060	2.43	47.83	1600	75.8	Yes	No	No	11	No	11	No	NA	Yes	Yes	Yes	NA	BRCA2 p.P655fs	Yes	Yes	Low	NA	NA	PTEN hotspot missense, PTEN deletion	NA	0	75.8
71	V41	071_Baseline	Baseline	60.1	5	40.43 : 0.07	99.8	12+3	129368490	129241978	3.97984	2.00791	30.35	32.69	71	>=80	10	1.28	6.82	27.1	60.1	Yes	No	No	589	Yes	589	Yes	-98.8	Yes	Yes	Yes	NA	NA	NA	NA	NA	NA	NA	PIK3R1 deletion	NA	0	60.1
77	V37	077_Baseline	Baseline	59.6	5	80.63 : 0.07	99.9	10+5	134804174	134712402	3.31582	1.81437	28.57	37.02	77	60-69	309.9	0.96	4.34	71	59.6	Yes	No	No	141	No	444	No	-99.7	Yes	Yes	Yes	NA	NA	NA	NA	Low	Yes (passenger)	NA	PTEN hotspot missense, PTEN deletion, PIK3R1 deletion	NA	0	59.6
81	V21	081_1st progression	1st progression	0	5	43.88 : 0.15	99.7	13+2	138556324	138490380	3.62738	1.94931	36	22.87	81	70-79	169.5	0.79	2.34	101.4	3.9	Yes	No	No	195	No	278	Yes	-80.7	Yes	No	No	NA	NA	NA	Yes	Low	NA	NA	PTEN frameshift	NA	0	0
81	V38	081_2nd progression	2nd progression	0	5	38.10 : 0.05	99.9	13+0	111889074	111827834	3.8559	1.99129	42.48	20.74	81	70-79	169.5	0.79	2.34	101.4	3.9	Yes	No	No	195	No	278	Yes	-80.7	Yes	No	No	NA	NA	NA	Yes	Low	NA	NA	PTEN frameshift	NA	1	0
85	V15	085_Baseline	Baseline	84.7	5	67.07 : 0.11	99.8	13+0	121998726	121918082	3.43186	1.85671	32.01	32.61	85	>=80	55.1	0.72	0.89	87.2	84.7	Yes	No	No	243	No	625	Yes	-57.9	Yes	Yes	Yes	NA	NA	Yes	Yes	Low	NA	NA	PIK3CA p.100_101del	NA	0	84.7
87	V39	087_2nd progression	2nd progression	0	5	51.65 : 0.07	99.9	13+0	79158516	79105472	3.6335	1.94699	42.76	20.76	87	70-79	269.3	0.83	0.65	13.3	16.5	Yes	No	No	310	No	483	Yes	-99.9	Yes	No	No	NA	NA	NA	NA	Low	NA	p.H875Y	NA	APC frameshift	0	0
92	V17	092_Baseline	Baseline	88.9	5	63.82 : 0.09	99.9	13+0	84200058	84039980	3.35937	1.83482	39.26	25.82	92	>=80	494	1.11	2.84	92.5	88.9	Yes	No	No	248	No	512	No	-70.4	Yes	Yes	Yes	NA	NA	NA	NA	High	Yes (passenger)	NA	NA	NA	0	88.9
92	V43	092_1st progression	1st progression	64.9	5	55.98 : 0.11	99.8	13+0	131753724	131623130	3.43439	1.90839	34.34	29.34	92	>=80	494	1.11	2.84	92.5	88.9	Yes	No	No	248	No	512	No	-70.4	Yes	Yes	Yes	NA	NA	NA	NA	High	Yes (passenger)	NA	NA	NA	1	64.9
94	V6	094_Baseline	Baseline	82.4	10	58.20 : 0.06	99.9	11+3	157448140	157342072	3.73898	1.90751	32.6	32.99	94	>=80	53	2.11	1.19	230.4	82.4	Yes	No	Yes	81	No	473	No	-69.8	Yes	Yes	Yes	NA	NA	Yes	Yes	High	Yes (passenger)	NA	PTEN deletion, PIK3R1 deletion	NA	0	82.4
99	V14	099_2nd progression	2nd progression	70	NA	NA	NA	NA	227427588	227268884	3.6386	1.91017	30.53	35	99	>=80	91.4	0.96	1.8	74.7	44	Yes	No	No	103	No	303	No	-85.6	Yes	Yes	No	NA	NA	Yes	Yes	NA	NA	p.M743V	PIK3R1 splice site mutation, PTEN deletion, PIK3R1 deletion	NA	0	70

## Sheet: VPC-V
VPCsampleID	MeDIPsampleID	Subject ID	Timepoint	ctDNA%	Sequencing ID	Input DNA (ng)	ng.sent	Raw reads	Qualified reads	Enrichment.score.relH(MEDIPS)	Enrichment.score.GoGe(MEDIPS)	CpG 0x Coverage (MEDIPS)	CpG >5x Coverage (MEDIPS)	Published_Patient	Published_Age	Published_PSA	Published_LDH / ULN	Published_ALP / ULN	Published_cfDNA yield (ng / mL plasma)	Published_ctDNA%	Published_Bone metastases	Published_Lung metastases	Published_Liver metastases	Published_Days to progression or last followup	Published_Censored...12	Published_Days to death or last followup	Published_Censored...14	Published_Best response within first 12 weeks (% change)	Published_72-gene panel sequenced	Published_Exome sequenced	Published_AR panel sequenced	Published_Germline HRR defect	Published_Somatic truncating HRR defect	Published_BRCA2 / ATM deletion (mono- or biallelic)	Published_TP53 defect	Published_AR amplification	Published_AR rearrangement	Published_AR mutation(s)	Published_PI3K pathway defect(s)	Published_WNT pathway defect(s)
57	HPCC-0002	057_1st progression	1st progression	3.9	HPCC-0002	10	29.52		90714898	2.65873	1.67348	28.56	19.79	57	70-79	34.3	0.73	0.56	10.1	0	Yes	No	No	224	No	432	Yes	-39.3	Yes	No	No	NA	NA	NA	NA	NA	NA	NA	NA	NA
32	HPCC-0003	032_1st progression	1st progression	0	HPCC-0003	10	34.92		127381474	3.14662	1.87638	45.98	14.73	32	>=80	7.7	NA	0.46	5.5	0	Yes	Yes	No	191	No	306	Yes	-39	Yes	No	No	NA	NA	NA	NA	NA	NA	NA	NA	NA
86	HPCC-0007	086_2nd progression	2nd progression	19	HPCC-0007	10	28.44		99223250	2.51973	1.59654	17.38	38.21	86	70-79	7.8	0.86	1.04	18.2	9.5	Yes	No	No	294	No	413	Yes	-85.9	Yes	No	No	NA	NA	NA	NA	High	NA	NA	NA	NA
93	HPCC-0008	093_Baseline	Baseline	9.5	HPCC-0008	10	23.4		99889256	2.76114	1.69581	21.52	35.21	93	70-79	36.3	0.86	13.05	13	20	Yes	No	No	346	No	466	Yes	-87.1	Yes	Yes	No	NA	NA	Yes	NA	Low	NA	NA	NA	NA
62	HPCC-0009	062_1st progression	1st progression	4.9	HPCC-0009	10	23.58		121067824	3.09369	1.79911	25.05	35.32	62	70-79	67.3	0.81	0.85	17.8	15.7	Yes	No	No	167	No	470	No	-85.8	Yes	Yes	No	NA	NA	NA	NA	NA	NA	NA	NA	NA
173	HPCC-0010	173_Baseline	Baseline	0	HPCC-0010	10	15.912		132844068	3.11138	1.76578	25.23	34.7	173	>=80	35.4	0.76	0.41	8.8	0	Yes	No	No	232	Yes	232	Yes	-61	Yes	No	No	NA	NA	NA	NA	NA	NA	NA	NA	NA
99	HPCC-0011	099_1st progression	1st progression	44	HPCC-0011	10	81		121183436	3.1721	1.77108	28.35	31.99	99	>=80	91.4	0.96	1.8	74.7	44	Yes	No	No	103	No	303	No	-85.6	Yes	Yes	No	NA	NA	Yes	Yes	NA	NA	p.M743V	PIK3R1 splice site mutation, PTEN deletion, PIK3R1 deletion	NA
100	HPCC-0012	100_1st progression	1st progression	3.9	HPCC-0012	10	30.24		120166298	3.09855	1.72644	23.87	38.6	100	60-69	6.1	0.67	1.17	28.4	0	Yes	No	No	502	Yes	502	Yes	-70.5	Yes	No	No	NA	NA	NA	NA	NA	NA	NA	NA	NA
114	HPCC-0013	114_Baseline	Baseline	10.4	HPCC-0013	10	91.98		47663460	3.2931	1.90209	56.4	5.58	114	60-69	15.9	0.65	0.88	61.3	10.4	Yes	Yes	No	82	No	195	Yes	-72.3	Yes	No	No	NA	NA	NA	Yes	Low	NA	NA	NA	APC frameshift
57	HPCC-0014	057_2nd progression	2nd progression	3	HPCC-0014	10	57.24		37872344	3.16816	1.84186	57.86	5.65	57	70-79	34.3	0.73	0.56	10.1	0	Yes	No	No	224	No	432	Yes	-39.3	Yes	No	No	NA	NA	NA	NA	NA	NA	NA	NA	NA
70	HPCC-0017	070_2nd progression	2nd progression	0	HPCC-0017	10	32.22		130130698	2.87642	1.69194	33.02	26.09	70	50-59	36.1	1.03	2.27	9.3	0	Yes	No	No	51	No	546	No	16.6	Yes	Yes	No	NA	NA	NA	NA	NA	NA	NA	NA	NA
110	HPCC-0018	110_1st progression	1st progression	6.8	HPCC-0018	10	28.98		109474010	3.47149	1.90795	40.08	21.93	110	>=80	65.7	0.63	0.88	15.6	30.5	No	Yes	Yes	53	No	296	No	-86.5	Yes	Yes	Yes	NA	NA	NA	Yes	High	Yes (passenger)	NA	NA	NA
76	HPCC-0019	076_Baseline	Baseline	21.4	HPCC-0019	10	28.44		244537324	3.06117	1.76884	22.3	36.24	76	>=80	124.7	0.78	2.5	15.8	19	Yes	No	No	170	No	445	Yes	-95.4	Yes	Yes	Yes	NA	NA	NA	NA	Low	NA	NA	NA	NA
172	HPCC-0020	172_Baseline	Baseline	38.7	HPCC-0020	10	25.56		98080506	2.74255	1.67158	34.76	10.38	172	70-79	6.1	0.87	0.52	14.2	38.7	Yes	No	No	259	Yes	259	Yes	-97.4	Yes	Yes	Yes	NA	NA	NA	Yes	Low	Yes (passenger)	NA	PTEN deletion	NA
118	HPCC-0021	118_Baseline	Baseline	16.5	HPCC-0021	10	21.42		91487872	3.20282	1.75026	26.11	37.96	118	60-69	106.2	0.73	1.3	15.9	14.8	Yes	No	No	226	No	446	Yes	-92.9	Yes	No	No	NA	NA	NA	NA	NA	NA	NA	PTEN deletion	NA
144	HPCC-0022	144_Baseline	Baseline	0	HPCC-0022	10	18.72		98959058	2.84659	1.67069	23.8	30.78	144	>=80	13.3	0.79	0.33	11.3	0	No	No	No	221	No	393	Yes	-89.8	Yes	No	No	NA	NA	NA	NA	NA	NA	NA	NA	NA
87	HPCC-0023	087_Baseline	Baseline	16.5	HPCC-0023	10	18		128320046	3.13107	1.77411	27.11	31.67	87	70-79	269.3	0.83	0.65	13.3	16.5	Yes	No	No	310	No	483	Yes	-99.9	Yes	No	No	NA	NA	NA	NA	Low	NA	p.H875Y	NA	APC frameshift
74	HPCC-0024	074_1st progression	1st progression	35.4	HPCC-0024	10	38.52		131413058	3.00237	1.7251	21.84	38.55	74	50-59	38.8	0.75	1.07	16.8	7.7	Yes	No	No	166	No	465	No	-96.3	Yes	No	No	NA	NA	NA	NA	Low	NA	NA	NA	NA
152	HPCC-0029	152_Baseline	Baseline	0	HPCC-0029	10	16.866		80697818	3.18105	1.80164	37.44	19.68	152	60-69	24.5	0.81	0.29	9.4	0	Yes	No	No	27	No	286	Yes	57.6	Yes	No	No	BRCA2 p.Y2839X	NA	NA	NA	NA	NA	NA	NA	NA
201	HPCC-0030	201_Baseline	Baseline	0	HPCC-0030	10	28.62		95799366	3.08831	1.80848	31.38	27.88	201	>=80	3.8	0.61	0.54	15.9	0	Yes	No	No	111	Yes	111	Yes	1.3	Yes	No	No	NA	NA	NA	NA	NA	NA	NA	NA	NA
52	HPCC-0031	052_2nd progression	2nd progression	10.4	HPCC-0031	10	28.08		46482928	3.26138	1.86044	50.07	6.04	52	>=80	8.1	0.87	1.18	20.3	63.5	Yes	No	No	56	No	539	No	17.3	Yes	Yes	No	NA	NA	Yes	Yes	High	NA	NA	PTEN deletion	NA
147	HPCC-0032	147_Baseline	Baseline	0	HPCC-0032	10	25.2		90456648	3.06214	1.79397	33.92	19.38	147	70-79	27.9	0.85	0.8	16.8	0	Yes	No	No	166	No	384	Yes	-56.1	Yes	No	No	NA	NA	NA	NA	NA	NA	NA	NA	NA
44	HPCC-0033	044_Baseline	Baseline	41.9	HPCC-0033	10	22.32		94583252	3.03517	1.79325	31.49	24.69	44	60-69	20	NA	0.99	12.4	41.9	Yes	No	No	87	No	299	Yes	-60	Yes	Yes	Yes	NA	NA	Yes	Yes	NA	NA	p.H875Y, p.P893T	NA	NA
36	HPCC-0034	036_1st progression	1st progression	0	HPCC-0034	10	15.12		117875050	3.29617	1.81786	29.89	30.87	36	70-79	136	0.67	1.17	5.6	0	Yes	No	No	94	No	246	Yes	-3.2	Yes	No	No	NA	NA	NA	NA	NA	NA	NA	NA	NA
148	HPCC-0036	148_1st progression	1st progression	0	HPCC-0036	10	25.74		114582182	3.05244	1.75099	23.93	35.46	148	60-69	11.3	0.86	0.82	22.5	0	Yes	No	No	223	No	371	Yes	-21.2	Yes	No	No	NA	NA	NA	NA	NA	NA	NA	NA	NA
69	HPCC-0040	069_1st progression	1st progression	0	HPCC-0040	10	14.76		91946094	3.49353	1.92466	46.92	12.74	69	>=80	2.5	0.6	0.59	17	3	Yes	No	No	84	No	469	Yes	4	Yes	Yes	No	NA	NA	NA	NA	NA	NA	NA	NA	NA
167	HPCC-0041	167_Baseline	Baseline	4.9	HPCC-0041	10	25.02		92504690	3.58329	1.93632	46.85	14.1	167	70-79	90.9	1.11	0.68	13.9	4.9	Yes	No	No	252	Yes	252	Yes	-87	Yes	No	No	NA	NA	NA	Yes	NA	NA	NA	NA	NA
153	HPCC-0042	153_Baseline	Baseline	8.6	HPCC-0042	10	28.44		111810672	3.34363	1.86055	33.71	25.55	153	60-69	23.1	0.77	0.82	17.2	8.6	Yes	No	No	295	Yes	295	Yes	-89.6	Yes	No	No	NA	NA	NA	Yes	NA	NA	p.H875Y	NA	NA
39	HPCC-0043	039_Baseline	Baseline	15.7	HPCC-0043	10	19.62		195196910	3.11148	1.80965	24.77	34.73	39	>=80	664.8	0.97	1.16	10.9	15.7	Yes	No	No	138	No	264	No	-46.8	Yes	No	Yes	NA	NA	NA	NA	NA	NA	NA	NA	NA
14	HPCC-0044	014_1st progression	1st progression	0	HPCC-0044	10	19.44		87512436	3.25126	1.87007	42.49	12.13	14	60-69	9.4	0.81	0.44	2.5	0	Yes	No	No	533	No	674	Yes	-56.6	Yes	No	No	NA	NA	NA	NA	NA	NA	NA	PTEN deletion	NA
138	HPCC-0045	138_Baseline	Baseline	0	HPCC-0045	10	20.34		108261794	3.10399	1.79159	29.99	28.81	138	70-79	79.5	0.8	1.9	12.3	0	Yes	No	No	363	Yes	363	Yes	-5	Yes	No	No	NA	NA	NA	NA	NA	NA	NA	NA	NA
145	HPCC-0046	145_Baseline	Baseline	0	HPCC-0046	10	17.208		151421836	3.16494	1.78462	22.09	39.46	145	60-69	23.2	0.76	0.63	11.5	0	Yes	No	No	378	Yes	378	Yes	-95.5	Yes	No	No	NA	NA	NA	NA	NA	NA	NA	NA	NA
128	HPCC-0047	128_1st progression	1st progression	32.6	HPCC-0047	10	58.14		122603230	3.40534	1.84605	28.4	36.42	128	>=80	51.3	1.15	1.53	17.5	9.5	Yes	Yes	Yes	222	No	412	Yes	-97.9	Yes	No	No	NA	NA	NA	NA	Low	NA	NA	PTEN frameshift	APC frameshift
64	HPCC-0048	064_1st progression	1st progression	0	HPCC-0048	10	34.92		130303222	3.46973	1.84232	26.57	38.32	64	60-69	41	NA	0.87	10	0	Yes	No	No	592	Yes	592	Yes	18.3	Yes	No	No	NA	NA	NA	NA	NA	NA	NA	NA	NA
90	HPCC-0053	090_Baseline	Baseline	0	HPCC-0053	10	30.6		52448078	3.16892	1.78532	57.93	3.28	90	60-69	4.6	0.42	0.93	20.4	0	Yes	No	No	473	No	558	Yes	-17.4	Yes	No	No	NA	NA	NA	NA	NA	NA	NA	NA	NA
86	HPCC-0054	086_Baseline	Baseline	9.5	HPCC-0054	10	27.36		228830928	3.10588	1.81983	25.88	34.81	86	70-79	7.8	0.86	1.04	18.2	9.5	Yes	No	No	294	No	413	Yes	-85.9	Yes	No	No	NA	NA	NA	NA	High	NA	NA	NA	NA
169	HPCC-0055	169_Baseline	Baseline	0	HPCC-0055	10	16.668		86846864	2.85185	1.73785	35.58	14	169	60-69	2.6	0.98	5.09	12.3	0	Yes	No	No	55	No	135	Yes	19.2	Yes	No	No	ATM p.K2700X	NA	NA	NA	NA	NA	NA	NA	NA
95	HPCC-0056	095_Baseline	Baseline	0	HPCC-0056	10	24.48		67657376	2.71682	1.66652	26.87	26.32	95	60-69	120	1.44	0.99	16.3	0	Yes	No	No	282	No	281	Yes	-83.3	Yes	Yes	No	NA	NA	NA	NA	NA	NA	NA	NA	NA
119	HPCC-0057	119_Baseline	Baseline	0	HPCC-0057	10	15.156		85759704	3.08221	1.78043	30.9	24.77	119	>=80	44.4	0.81	0.55	8.4	0	Yes	No	No	419	Yes	419	Yes	-65.5	Yes	No	No	NA	NA	NA	NA	NA	NA	NA	NA	NA
130	HPCC-0058	130_Baseline	Baseline	0	HPCC-0058	10	16.542		109644618	3.14464	1.76839	25.76	34.93	130	60-69	144	0.58	0.53	12.3	0	Yes	No	No	382	Yes	382	Yes	-99.5	Yes	No	No	NA	NA	NA	NA	NA	NA	NA	NA	NA
150	HPCC-0059	150_1st progression	1st progression	0	HPCC-0059	10	51.84		99229262	3.30067	1.81521	31.29	28.93	150	>=80	48.1	0.31	0.61	14.5	0	Yes	No	No	191	No	338	Yes	-92.9	Yes	No	No	NA	NA	NA	NA	NA	NA	NA	NA	NA
152	HPCC-0060	152_1st progression	1st progression	0	HPCC-0060	10	30.96		104949972	3.11093	1.76035	25.47	33	152	60-69	24.5	0.81	0.29	9.4	0	Yes	No	No	27	No	286	Yes	57.6	Yes	No	No	BRCA2 p.Y2839X	NA	NA	NA	NA	NA	NA	NA	NA
86	HPCC-0066	086_1st progression	1st progression	11.3	HPCC-0066	10	26.64		132582584	2.74448	1.70839	24.69	32.77	86	70-79	7.8	0.86	1.04	18.2	9.5	Yes	No	No	294	No	413	Yes	-85.9	Yes	No	No	NA	NA	NA	NA	High	NA	NA	NA	NA
169	HPCC-0067	169_1st progression	1st progression	0	HPCC-0067	10	14.868		98153564	2.99013	1.77784	34.41	17.43	169	60-69	2.6	0.98	5.09	12.3	0	Yes	No	No	55	No	135	Yes	19.2	Yes	No	No	ATM p.K2700X	NA	NA	NA	NA	NA	NA	NA	NA
122	HPCC-0068	122_Baseline	Baseline	3.9	HPCC-0068	10	23.94		105775062	2.97834	1.78794	32.2	22.85	122	60-69	26	0.67	0.73	17.7	3.9	Yes	No	No	252	No	447	Yes	-95.8	Yes	No	No	NA	NA	NA	Yes	NA	NA	NA	NA	NA
121	HPCC-0069	121_Baseline	Baseline	18.2	HPCC-0069	10	19.62		135518498	2.71362	1.64761	17.98	40.74	121	>=80	10.2	1.04	1.43	10.9	18.2	Yes	No	No	80	No	167	Yes	-58.8	Yes	No	No	BRCA2 p.R2318X	NA	NA	Yes	Low	NA	NA	NA	NA
89	HPCC-0070	089_Baseline	Baseline	3	HPCC-0070	10	21.42		90814144	2.94619	1.7012	27.1	30.27	89	70-79	14	1.06	0.6	14.3	3	Yes	Yes	No	23	No	269	No	222.9	Yes	No	No	NA	NA	NA	Yes	NA	NA	NA	NA	NA
65	HPCC-0071	065_1st progression	1st progression	0	HPCC-0071	10	48.78		115502344	3.17051	1.80656	25.59	34.91	65	70-79	175	0.72	0.4	14.8	0	Yes	No	No	311	No	614	Yes	-87.7	Yes	No	No	NA	NA	NA	NA	NA	NA	NA	NA	NA
167	HPCC-0072	167_1st progression	1st progression	13.1	HPCC-0072	10	30.78		117869624	2.93341	1.70074	22.94	33.89	167	70-79	90.9	1.11	0.68	13.9	4.9	Yes	No	No	252	Yes	252	Yes	-87	Yes	No	No	NA	NA	NA	Yes	NA	NA	NA	NA	NA
68	HPCC-0075	068_1st progression	1st progression	3.9	HPCC-0075	10	19.44		72915884	3.32673	1.90489	55.56	5.99	68	70-79	16	1.22	1.56	13	33.3	Yes	No	No	111	No	505	No	-70.6	Yes	No	No	NA	ATM p.S891X	NA	NA	Low	NA	NA	PTEN deletion	NA
134	HPCC-0076	134_1st progression	1st progression	13.1	HPCC-0076	10	20.7		83248140	3.6001	1.98775	56.67	6.77	134	60-69	9	2.49	0.52	15.1	21.4	No	No	No	82	No	216	Yes	-85.9	Yes	Yes	Yes	NA	NA	NA	Yes	High	Yes (passenger)	NA	PTEN deletion	NA
169	HPCC-0077	169_2nd progression	2nd progression	0	HPCC-0077	10	26.82		104181724	2.6251	1.6297	21.32	32.23	169	60-69	2.6	0.98	5.09	12.3	0	Yes	No	No	55	No	135	Yes	19.2	Yes	No	No	ATM p.K2700X	NA	NA	NA	NA	NA	NA	NA	NA
122	HPCC-0078	122_1st progression	1st progression	0	HPCC-0078	10	22.68		116827418	3.18454	1.82435	32.57	23.19	122	60-69	26	0.67	0.73	17.7	3.9	Yes	No	No	252	No	447	Yes	-95.8	Yes	No	No	NA	NA	NA	Yes	NA	NA	NA	NA	NA
176	HPCC-0079	176_1st progression	1st progression	7.7	HPCC-0079	10	57.06		119117260	3.17623	1.78593	27.22	33.96	176	60-69	40.5	0.66	0.92	93.5	6.8	Yes	No	No	54	No	138	Yes	-89.1	Yes	No	No	NA	NA	NA	Yes	NA	NA	NA	NA	NA
139	HPCC-0080	139_1st progression	1st progression	0	HPCC-0080	10	44.64		52915174	2.9298	1.72429	33.14	21.48	139	>=80	25.8	0.88	0.41	16.5	0	Yes	No	No	196	No	392	Yes	-46.1	Yes	No	No	NA	NA	NA	NA	NA	NA	NA	NA	NA
134	HPCC-0084	134_2nd progression	2nd progression	11.3	HPCC-0084	10	29.16		118919824	3.5527	1.93385	45.67	15.52	134	60-69	9	2.49	0.52	15.1	21.4	No	No	No	82	No	216	Yes	-85.9	Yes	Yes	Yes	NA	NA	NA	Yes	High	Yes (passenger)	NA	PTEN deletion	NA
106	HPCC-0085	106_Baseline	Baseline	0	HPCC-0085	10	26.1		106247520	2.75114	1.69965	25.53	27.08	106	<50	21	0.93	0.57	17.4	0	No	No	Yes	173	No	229	Yes	-89.5	Yes	No	No	BRCA2 p.R2272fs	NA	NA	NA	NA	NA	NA	NA	NA
122	HPCC-0086	122_2nd progression	2nd progression	3.9	HPCC-0086	10	20.52		92521402	3.54059	1.97148	48.32	12.48	122	60-69	26	0.67	0.73	17.7	3.9	Yes	No	No	252	No	447	Yes	-95.8	Yes	No	No	NA	NA	NA	Yes	NA	NA	NA	NA	NA
132	HPCC-0087	132_1st progression	1st progression	23.8	HPCC-0087	10	68.4		114126116	3.17216	1.78492	28.5	31.5	132	70-79	127.3	2.19	4.01	24	31.2	Yes	No	No	51	No	366	No	43.2	Yes	Yes	Yes	NA	NA	Yes	Yes	Low	NA	NA	PTEN deletion	NA
182	HPCC-0088	182_1st progression	1st progression	0	HPCC-0088	10	17.766		110340588	3.25363	1.80696	28.85	31.59	182	60-69	3.2	0.63	0.55	28.9	0	Yes	No	No	223	Yes	223	Yes	-37.5	Yes	No	No	NA	NA	NA	NA	NA	NA	NA	NA	NA
90	HPCC-0089	090_1st progression	1st progression	9.5	HPCC-0089	10	16.254		104897116	3.08419	1.76622	24.03	35.71	90	60-69	4.6	0.42	0.93	20.4	0	Yes	No	No	473	No	558	Yes	-17.4	Yes	No	No	NA	NA	NA	NA	NA	NA	NA	NA	NA
201	HPCC-0090	201_1st progression	1st progression	7.7	HPCC-0090	10	24.84		134497232	3.18497	1.79883	23.68	36.93	201	>=80	3.8	0.61	0.54	15.9	0	Yes	No	No	111	Yes	111	Yes	1.3	Yes	No	No	NA	NA	NA	NA	NA	NA	NA	NA	NA
153	HPCC-0091	153_1st progression	1st progression	2	HPCC-0091	10	24.48		105434860	3.25197	1.82352	30	28.53	153	60-69	23.1	0.77	0.82	17.2	8.6	Yes	No	No	295	Yes	295	Yes	-89.6	Yes	No	No	NA	NA	NA	Yes	NA	NA	p.H875Y	NA	NA
39	HPCC-0092	039_1st progression	1st progression	11.3	HPCC-0092	10	27.72		128503094	3.38422	1.84496	28.33	31.75	39	>=80	664.8	0.97	1.16	10.9	15.7	Yes	No	No	138	No	264	No	-46.8	Yes	No	Yes	NA	NA	NA	NA	NA	NA	NA	NA	NA
106	HPCC-0093	106_1st progression	1st progression	0	HPCC-0093	10	15.12		88228984	3.32328	1.84329	35.56	23.35	106	<50	21	0.93	0.57	17.4	0	No	No	Yes	173	No	229	Yes	-89.5	Yes	No	No	BRCA2 p.R2272fs	NA	NA	NA	NA	NA	NA	NA	NA
172	HPCC-0094	172_1st progression	1st progression	23.8	HPCC-0094	10	15.714		101160280	3.47645	1.87456	32.76	28.01	172	70-79	6.1	0.87	0.52	14.2	38.7	Yes	No	No	259	Yes	259	Yes	-97.4	Yes	Yes	Yes	NA	NA	NA	Yes	Low	Yes (passenger)	NA	PTEN deletion	NA
147	HPCC-0095	147_1st progression	1st progression	0	HPCC-0095	10	23.94		118030276	3.44358	1.86046	31.67	31.54	147	70-79	27.9	0.85	0.8	16.8	0	Yes	No	No	166	No	384	Yes	-56.1	Yes	No	No	NA	NA	NA	NA	NA	NA	NA	NA	NA
144	HPCC-0096	144_1st progression	1st progression	0	HPCC-0096	10	14.526		111779572	3.3422	1.82416	31.23	29.72	144	>=80	13.3	0.79	0.33	11.3	0	No	No	No	221	No	393	Yes	-89.8	Yes	No	No	NA	NA	NA	NA	NA	NA	NA	NA	NA
138	HPCC-0097	138_1st progression	1st progression	0	HPCC-0097	10	18.72		100628394	3.34517	1.87162	28.48	32.96	138	70-79	79.5	0.8	1.9	12.3	0	Yes	No	No	363	Yes	363	Yes	-5	Yes	No	No	NA	NA	NA	NA	NA	NA	NA	NA	NA
119	HPCC-0098	119_1st progression	1st progression	0	HPCC-0098	10	20.16		108920906	3.30922	1.81059	29.69	30.54	119	>=80	44.4	0.81	0.55	8.4	0	Yes	No	No	419	Yes	419	Yes	-65.5	Yes	No	No	NA	NA	NA	NA	NA	NA	NA	NA	NA
121	HPCC-0099	121_1st progression	1st progression	3	HPCC-0099	10	16.254		102830224	3.4603	1.84564	31.5	28.74	121	>=80	10.2	1.04	1.43	10.9	18.2	Yes	No	No	80	No	167	Yes	-58.8	Yes	No	No	BRCA2 p.R2318X	NA	NA	Yes	Low	NA	NA	NA	NA
173	HPCC-0100	173_1st progression	1st progression	0	HPCC-0100	10	19.44		90868808	3.3921	1.84208	31.41	28.3	173	>=80	35.4	0.76	0.41	8.8	0	Yes	No	No	232	Yes	232	Yes	-61	Yes	No	No	NA	NA	NA	NA	NA	NA	NA	NA	NA

## Sheet: BatchInfo
Sample	Group	PerformedBy	Batch	MeDIPsampleID
119_S1_L001_R1_001_val_1	WCDT	J.T.H	batch1	T119
149_S5_L001_R1_001_val_1	WCDT	J.T.H	batch1	T149
156_S4_L001_R1_001_val_1	WCDT	J.T.H	batch1	T156
210_S8_L001_R1_001_val_1	WCDT	J.T.H	batch1	T210
211_S2_L001_R1_001_val_1	WCDT	J.T.H	batch1	T211
214_S3_L001_R1_001_val_1	WCDT	J.T.H	batch1	T214
216_S7_L001_R1_001_val_1	WCDT	J.T.H	batch1	T216
242_S9_L001_R1_001_val_1	WCDT	J.T.H	batch1	T242
97_S6_L001_R1_001_val_1	WCDT	J.T.H	batch1	T97
G1_S2_L007_R1_001_val_1	CPC	J.P	batch2	G1
G10_S3_L007_R1_001_val_1	CPC	J.P	batch2	G10
G11_S2_L007_R1_001_val_1	CPC	J.P	batch2	G11
G12_S7_L007_R1_001_val_1	CPC	J.P	batch2	G12
G15_S3_L005_R1_001_val_1	CPC	J.P	batch2	G15
G16_S2_L008_R1_001_val_1	CPC	J.P	batch2	G16
G17_S1_L008_R1_001_val_1	CPC	J.P	batch2	G17
G18_S4_L008_R1_001_val_1	CPC	J.P	batch2	G18
G19_S4_L007_R1_001_val_1	CPC	J.P	batch2	G19
G2_S6_L007_R1_001_val_1	CPC	J.P	batch2	G2
G4_S1_L007_R1_001_val_1	CPC	J.P	batch2	G4
G5_S5_L007_R1_001_val_1	CPC	J.P	batch2	G5
G8_S3_L008_R1_001_val_1	CPC	J.P	batch2	G8
G9_S6_L008_R1_001_val_1	CPC	J.P	batch2	G9
J1_S3_L007_R1_001_val_1	CPC	J.P	batch2	J1
J10_S6_L002_R1_001_val_1	CPC	J.P	batch2	J10
J11_S6_L001_R1_001_val_1	CPC	J.P	batch2	J11
J12_S5_L001_R1_001_val_1	CPC	J.P	batch2	J12
J13_S4_L001_R1_001_val_1	CPC	J.P	batch2	J13
J14_S3_L008_R1_001_val_1	CPC	J.P	batch2	J14
J15_S6_L008_R1_001_val_1	CPC	J.P	batch2	J15
J16_S5_L001_R1_001_val_1	CPC	J.P	batch2	J16
J2_S2_L001_R1_001_val_1	CPC	J.P	batch2	J2
J3_S1_L001_R1_001_val_1	CPC	J.P	batch2	J3
J4_S6_L007_R1_001_val_1	CPC	J.P	batch2	J4
J5_S4_L007_R1_001_val_1	CPC	J.P	batch2	J5
J6_S7_L001_R1_001_val_1	CPC	J.P	batch2	J6
J7_S3_L001_R1_001_val_1	CPC	J.P	batch2	J7
J8_S1_L001_R1_001_val_1	CPC	J.P	batch2	J8
J9_S3_L002_R1_001_val_1	CPC	J.P	batch2	J9
R1_S3_L005_R1_001_val_1	Barrier	J.P	batch2	R1
R10_S4_L003_R1_001_val_1	Barrier	J.P	batch2	R10
R11_S1_L003_R1_001_val_1	Barrier	J.P	batch2	R11
R12_S5_L003_R1_001_val_1	Barrier	J.P	batch2	R12
R13_S2_L003_R1_001_val_1	Barrier	J.P	batch2	R13
R14_S7_L003_R1_001_val_1	Barrier	J.P	batch2	R14
R2_S6_L005_R1_001_val_1	Barrier	J.P	batch2	R2
R3_S4_L005_R1_001_val_1	Barrier	J.P	batch2	R3
R4_S1_L005_R1_001_val_1	Barrier	J.P	batch2	R4
R5_S5_L005_R1_001_val_1	Barrier	J.P	batch2	R5
R6_S2_L005_R1_001_val_1	Barrier	J.P	batch2	R6
R7_S7_L005_R1_001_val_1	Barrier	J.P	batch2	R7
R8_S3_L003_R1_001_val_1	Barrier	J.P	batch2	R8
R9_S6_L003_R1_001_val_1	Barrier	J.P	batch2	R9
S07H-T17_S1_L007_R1_001_val_1	WCDT	J.P	batch2	T17
S07H-T18_S1_L002_R1_001_val_1	WCDT	J.P	batch2	T18
S07H-T6_S1_L008_R1_001_val_1	WCDT	J.P	batch2	T6
T10_S3_L002_R1_001_val_1	WCDT	J.P	batch2	T10
T11_S1_L002_R1_001_val_1	WCDT	J.P	batch2	T11
T12_S5_L002_R1_001_val_1	WCDT	J.P	batch2	T12
T13_S4_L002_R1_001_val_1	WCDT	J.P	batch2	T13
T15_S2_L002_R1_001_val_1	WCDT	J.P	batch2	T15
T16_S6_L002_R1_001_val_1	WCDT	J.P	batch2	T16
T3_S4_L001_R1_001_val_1	WCDT	J.P	batch2	T3
T4_S2_L001_R1_001_val_1	WCDT	J.P	batch2	T4
T8_S3_L001_R1_001_val_1	WCDT	J.P	batch2	T8
T9_S5_L001_R1_001_val_1	WCDT	J.P	batch2	T9
V1-33_S3_L003_R1_001_val_1	VPC	J.P	batch2	V1-33
V10_S5_L004_R1_001_val_1	VPC	J.P	batch2	V10
V10-33_S4_L004_R1_001_val_1	VPC	J.P	batch2	V10-33
V11_S4_L004_R1_001_val_1	VPC	J.P	batch2	V11
V11-33_S1_L004_R1_001_val_1	VPC	J.P	batch2	V11-33
V12_S2_L004_R1_001_val_1	VPC	J.P	batch2	V12
V12-33_S5_L004_R1_001_val_1	VPC	J.P	batch2	V12-33
V13_S7_L004_R1_001_val_1	VPC	J.P	batch2	V13
V13-33_S3_L004_R1_001_val_1	VPC	J.P	batch2	V13-33
V14_S4_L004_R1_001_val_1	VPC	J.P	batch2	V14
V14-33_S2_L004_R1_001_val_1	VPC	J.P	batch2	V14-33
V15_S1_L002_R1_001_val_1	VPC	J.P	batch2	V15
V15-33_S5_L008_R1_001_val_1	VPC	J.P	batch2	V15-33
V16-33_S6_L005_R1_001_val_1	VPC	J.P	batch2	V16-33
V17_S2_L003_R1_001_val_1	VPC	J.P	batch2	V17
V17-33_S4_L005_R1_001_val_1	VPC	J.P	batch2	V17-33
V18_S7_L003_R1_001_val_1	VPC	J.P	batch2	V18
V18-33_S1_L005_R1_001_val_1	VPC	J.P	batch2	V18-33
V19-33_S5_L005_R1_001_val_1	VPC	J.P	batch2	V19-33
V2-33_S6_L003_R1_001_val_1	VPC	J.P	batch2	V2-33
V20_S6_L003_R1_001_val_1	VPC	J.P	batch2	V20
V20-33_S2_L005_R1_001_val_1	VPC	J.P	batch2	V20-33
V21_S7_L001_R1_001_val_1	VPC	J.P	batch2	V21
V21-33_S7_L005_R1_001_val_1	VPC	J.P	batch2	V21-33
V22_S6_L004_R1_001_val_1	VPC	J.P	batch2	V22
V22-33_S3_L006_R1_001_val_1	VPC	J.P	batch2	V22-33
V23-33_S6_L006_R1_001_val_1	VPC	J.P	batch2	V23-33
V24_S2_L004_R1_001_val_1	VPC	J.P	batch2	V24
V24-33_S4_L006_R1_001_val_1	VPC	J.P	batch2	V24-33
V25_S3_L004_R1_001_val_1	VPC	J.P	batch2	V25
V25-33_S1_L006_R1_001_val_1	VPC	J.P	batch2	V25-33
V26_S1_L001_R1_001_val_1	VPC	J.P	batch2	V26
V26-33_S5_L006_R1_001_val_1	VPC	J.P	batch2	V26-33
V27_S6_L001_R1_001_val_1	VPC	J.P	batch2	V27
V27-33_S2_L006_R1_001_val_1	VPC	J.P	batch2	V27-33
V28_S3_L003_R1_001_val_1	VPC	J.P	batch2	V28
V28-33_S7_L006_R1_001_val_1	VPC	J.P	batch2	V28-33
V29_S4_L002_R1_001_val_1	VPC	J.P	batch2	V29
V29-33_S3_L007_R1_001_val_1	VPC	J.P	batch2	V29-33
V3-33_S4_L003_R1_001_val_1	VPC	J.P	batch2	V3-33
V30-33_S6_L007_R1_001_val_1	VPC	J.P	batch2	V30-33
V31-33_S4_L007_R1_001_val_1	VPC	J.P	batch2	V31-33
V32_S7_L004_R1_001_val_1	VPC	J.P	batch2	V32
V32-33_S1_L007_R1_001_val_1	VPC	J.P	batch2	V32-33
V33_S1_L004_R1_001_val_1	VPC	J.P	batch2	V33
V33-33_S5_L007_R1_001_val_1	VPC	J.P	batch2	V33-33
V34_S3_L001_R1_001_val_1	VPC	J.P	batch2	V34
V35_S6_L004_R1_001_val_1	VPC	J.P	batch2	V35
V36_S5_L003_R1_001_val_1	VPC	J.P	batch2	V36
V37_S3_L002_R1_001_val_1	VPC	J.P	batch2	V37
V38_S3_L004_R1_001_val_1	VPC	J.P	batch2	V38
V39_S6_L002_R1_001_val_1	VPC	J.P	batch2	V39
V4-33_S1_L003_R1_001_val_1	VPC	J.P	batch2	V4-33
V40_S4_L003_R1_001_val_1	VPC	J.P	batch2	V40
V41_S7_L002_R1_001_val_1	VPC	J.P	batch2	V41
V42_S4_L001_R1_001_val_1	VPC	J.P	batch2	V42
V43_S1_L003_R1_001_val_1	VPC	J.P	batch2	V43
V45_S5_L004_R1_001_val_1	VPC	J.P	batch2	V45
V46_S5_L002_R1_001_val_1	VPC	J.P	batch2	V46
V5_S2_L001_R1_001_val_1	VPC	J.P	batch2	V5
V5-33_S5_L003_R1_001_val_1	VPC	J.P	batch2	V5-33
V6_S2_L002_R1_001_val_1	VPC	J.P	batch2	V6
V6-33_S2_L003_R1_001_val_1	VPC	J.P	batch2	V6-33
V7-33_S7_L003_R1_001_val_1	VPC	J.P	batch2	V7-33
V8_S1_L004_R1_001_val_1	VPC	J.P	batch2	V8
V9_S5_L001_R1_001_val_1	VPC	J.P	batch2	V9
V9-33_S6_L004_R1_001_val_1	VPC	J.P	batch2	V9-33
HPCC_0002_R1_val_1	VPC-V	OICR	batch3	HPCC-0002
HPCC_0003_R1_val_1	VPC-V	OICR	batch3	HPCC-0003
HPCC_0007_R1_val_1	VPC-V	OICR	batch3	HPCC-0007
HPCC_0008_R1_val_1	VPC-V	OICR	batch3	HPCC-0008
HPCC_0009_R1_val_1	VPC-V	OICR	batch3	HPCC-0009
HPCC_0010_R1_val_1	VPC-V	OICR	batch3	HPCC-0010
HPCC_0011_R1_val_1	VPC-V	OICR	batch3	HPCC-0011
HPCC_0012_R1_val_1	VPC-V	OICR	batch3	HPCC-0012
HPCC_0013_01_LB01-02_201113_A00469_0131_BHFYMMDSXY_2_AGTTCGTC-ACTCGATC_R1_val_1	VPC-V	OICR	batch3	HPCC-0013
HPCC_0014_01_LB01-02_201113_A00469_0131_BHFYMMDSXY_2_TTGGACGT-GAAGTGCT_R1_val_1	VPC-V	OICR	batch3	HPCC-0014
HPCC_0017_R1_val_1	VPC-V	OICR	batch3	HPCC-0017
HPCC_0018_R1_val_1	VPC-V	OICR	batch3	HPCC-0018
HPCC_0019_01_LB01-01_201113_A00469_0131_BHFYMMDSXY_2_ACTCTCGA-CTGTACCA_R1_val_1	VPC-V	OICR	batch3	HPCC-0019
HPCC_0020_R1_val_1	VPC-V	OICR	batch3	HPCC-0020
HPCC_0021_R1_val_1	VPC-V	OICR	batch3	HPCC-0021
HPCC_0022_R1_val_1	VPC-V	OICR	batch3	HPCC-0022
HPCC_0023_R1_val_1	VPC-V	OICR	batch3	HPCC-0023
HPCC_0024_R1_val_1	VPC-V	OICR	batch3	HPCC-0024
HPCC_0029_R1_val_1	VPC-V	OICR	batch3	HPCC-0029
HPCC_0030_R1_val_1	VPC-V	OICR	batch3	HPCC-0030
HPCC_0031_01_LB01-01_201113_A00469_0131_BHFYMMDSXY_2_TGAGCTAG-GAACGGTT_R1_val_1	VPC-V	OICR	batch3	HPCC-0031
HPCC_0032_R1_val_1	VPC-V	OICR	batch3	HPCC-0032
HPCC_0033_R1_val_1	VPC-V	OICR	batch3	HPCC-0033
HPCC_0034_R1_val_1	VPC-V	OICR	batch3	HPCC-0034
HPCC_0036_R1_val_1	VPC-V	OICR	batch3	HPCC-0036
HPCC_0040_R1_val_1	VPC-V	OICR	batch3	HPCC-0040
HPCC_0041_R1_val_1	VPC-V	OICR	batch3	HPCC-0041
HPCC_0042_R1_val_1	VPC-V	OICR	batch3	HPCC-0042
HPCC_0043_R1_val_1	VPC-V	OICR	batch3	HPCC-0043
HPCC_0044_R1_val_1	VPC-V	OICR	batch3	HPCC-0044
HPCC_0045_R1_val_1	VPC-V	OICR	batch3	HPCC-0045
HPCC_0046_R1_val_1	VPC-V	OICR	batch3	HPCC-0046
HPCC_0047_R1_val_1	VPC-V	OICR	batch3	HPCC-0047
HPCC_0048_R1_val_1	VPC-V	OICR	batch3	HPCC-0048
HPCC_0053_01_LB02-02_201113_A00469_0131_BHFYMMDSXY_2_TGTGACTG-AGCCTATC_R1_val_1	VPC-V	OICR	batch3	HPCC-0053
HPCC_0054_R1_val_1	VPC-V	OICR	batch3	HPCC-0054
HPCC_0055_R1_val_1	VPC-V	OICR	batch3	HPCC-0055
HPCC_0056_01_LB01-02_210224_A00469_0158_BHYHYHDRXX_1_TACGCTAC-CGTGTGAT_R1_val_1	VPC-V	OICR	batch3	HPCC-0056
HPCC_0057_R1_val_1	VPC-V	OICR	batch3	HPCC-0057
HPCC_0058_R1_val_1	VPC-V	OICR	batch3	HPCC-0058
HPCC_0059_R1_val_1	VPC-V	OICR	batch3	HPCC-0059
HPCC_0060_R1_val_1	VPC-V	OICR	batch3	HPCC-0060
HPCC_0066_R1_val_1	VPC-V	OICR	batch3	HPCC-0066
HPCC_0067_R1_val_1	VPC-V	OICR	batch3	HPCC-0067
HPCC_0068_R1_val_1	VPC-V	OICR	batch3	HPCC-0068
HPCC_0069_R1_val_1	VPC-V	OICR	batch3	HPCC-0069
HPCC_0070_R1_val_1	VPC-V	OICR	batch3	HPCC-0070
HPCC_0071_R1_val_1	VPC-V	OICR	batch3	HPCC-0071
HPCC_0072_R1_val_1	VPC-V	OICR	batch3	HPCC-0072
HPCC_0075_R1_val_1	VPC-V	OICR	batch3	HPCC-0075
HPCC_0076_R1_val_1	VPC-V	OICR	batch3	HPCC-0076
HPCC_0077_R1_val_1	VPC-V	OICR	batch3	HPCC-0077
HPCC_0078_R1_val_1	VPC-V	OICR	batch3	HPCC-0078
HPCC_0079_R1_val_1	VPC-V	OICR	batch3	HPCC-0079
HPCC_0080_01_LB01-02_210224_A00469_0158_BHYHYHDRXX_2_GAACATCG-TCGACAAG_R1_val_1	VPC-V	OICR	batch3	HPCC-0080
HPCC_0084_R1_val_1	VPC-V	OICR	batch3	HPCC-0084
HPCC_0085_R1_val_1	VPC-V	OICR	batch3	HPCC-0085
HPCC_0086_R1_val_1	VPC-V	OICR	batch3	HPCC-0086
HPCC_0087_R1_val_1	VPC-V	OICR	batch3	HPCC-0087
HPCC_0088_R1_val_1	VPC-V	OICR	batch3	HPCC-0088
HPCC_0089_R1_val_1	VPC-V	OICR	batch3	HPCC-0089
HPCC_0090_R1_val_1	VPC-V	OICR	batch3	HPCC-0090
HPCC_0091_R1_val_1	VPC-V	OICR	batch3	HPCC-0091
HPCC_0092_R1_val_1	VPC-V	OICR	batch3	HPCC-0092
HPCC_0093_R1_val_1	VPC-V	OICR	batch3	HPCC-0093
HPCC_0094_R1_val_1	VPC-V	OICR	batch3	HPCC-0094
HPCC_0095_R1_val_1	VPC-V	OICR	batch3	HPCC-0095
HPCC_0096_R1_val_1	VPC-V	OICR	batch3	HPCC-0096
HPCC_0097_R1_val_1	VPC-V	OICR	batch3	HPCC-0097
HPCC_0098_R1_val_1	VPC-V	OICR	batch3	HPCC-0098
HPCC_0099_R1_val_1	VPC-V	OICR	batch3	HPCC-0099
HPCC_0100_R1_val_1	VPC-V	OICR	batch3	HPCC-0100
