# Supplementary material for: The cell-free DNA methylome captures distinctions between localized and metastatic prostate tumors
Source: Nat Commun. 2022 Oct 29;13:6467. doi: 10.1038/s41467-022-34012-2 (PMC9617856; doi:10.1038/s41467-022-34012-2)
Supplement: Supplementary file 6 — Supplementary Data 4 [file 41467_2022_34012_MOESM6_ESM.xlsx]

## Sheet: Sheet1
Transcription Factor	Source
TCF7L2	GSE51621
SUZ12	GSE39459
EZH2	GSE39459
TRIM24	GSM1697902
CREB1	GSE63034
AR	GSE56288
TOP1	GSE63202
CK2A	GSE58607
ETV1	GSE47120
WDR5	GSE55279
AP4	GSE28857
CHD1	GSE64528
GATA2	GSE52725
HOXB13	GSE56288
GRHL2	GSE80256
FOXA1	GSE27823
NKX31	GSE28264
