# Supplementary material for: The cell-free DNA methylome captures distinctions between localized and metastatic prostate tumors
Source: Nat Commun. 2022 Oct 29;13:6467. doi: 10.1038/s41467-022-34012-2 (PMC9617856; doi:10.1038/s41467-022-34012-2)
Supplement: Supplementary file 8 — Source Data [file 41467_2022_34012_MOESM8_ESM.xlsx]

## Sheet: F1B
F1B Pairwise sample correlation between tissue WGBS and cfMeDIP data in the WCDT cohort, matched samples collected from the same patient were compared with the others
sample1	sample2	Pearson correlation coefficient	type
Tissue_188_BL	Liquid_252_BL	0.48	No
Tissue_188_BL	Liquid_183_PRO1	0.44	No
Liquid_252_BL	Tissue_202_BL	0.59	No
Liquid_183_PRO1	Tissue_202_BL	0.51	No
Liquid_252_BL	Tissue_216_PRO	0.54	No
Liquid_183_PRO1	Tissue_216_PRO	0.49	No
Tissue_188_BL	Liquid_214_BL	0.16	No
Tissue_202_BL	Liquid_214_BL	0.15	No
Tissue_216_PRO	Liquid_214_BL	0.09	No
Liquid_252_BL	Tissue_214_BL	-0.15	No
Liquid_183_PRO1	Tissue_214_BL	-0.14	No
Liquid_214_BL	Tissue_214_BL	0.46	Yes
Liquid_252_BL	Tissue_252_BL	0.07	Yes
Liquid_183_PRO1	Tissue_252_BL	-0.05	No
Liquid_214_BL	Tissue_252_BL	0.07	No
Liquid_252_BL	Tissue_097_PRO	0.31	No
Liquid_183_PRO1	Tissue_097_PRO	0.23	No
Liquid_214_BL	Tissue_097_PRO	0.05	No
Tissue_188_BL	Liquid_222_PRO1	0.03	No
Tissue_202_BL	Liquid_222_PRO1	0.2	No
Tissue_216_PRO	Liquid_222_PRO1	0.15	No
Tissue_214_BL	Liquid_222_PRO1	-0.01	No
Tissue_252_BL	Liquid_222_PRO1	0.12	No
Tissue_097_PRO	Liquid_222_PRO1	0.24	No
Liquid_252_BL	Tissue_222_BL	0.29	No
Liquid_183_PRO1	Tissue_222_BL	0.21	No
Liquid_214_BL	Tissue_222_BL	0.17	No
Liquid_222_PRO1	Tissue_222_BL	0.56	Yes
Tissue_188_BL	Liquid_119_PRO1	0.28	No
Tissue_202_BL	Liquid_119_PRO1	0.36	No
Tissue_216_PRO	Liquid_119_PRO1	0.33	No
Tissue_214_BL	Liquid_119_PRO1	-0.14	No
Tissue_252_BL	Liquid_119_PRO1	0.1	No
Tissue_097_PRO	Liquid_119_PRO1	0.19	No
Tissue_222_BL	Liquid_119_PRO1	0.29	No
Liquid_252_BL	Tissue_119_PRO	0.04	No
Liquid_183_PRO1	Tissue_119_PRO	0.04	No
Liquid_214_BL	Tissue_119_PRO	-0.08	No
Liquid_222_PRO1	Tissue_119_PRO	0	No
Liquid_119_PRO1	Tissue_119_PRO	0.37	Yes
Tissue_188_BL	Liquid_216_PRO1	-0.04	No
Tissue_202_BL	Liquid_216_PRO1	0.03	No
Tissue_216_PRO	Liquid_216_PRO1	0.29	Yes
Tissue_214_BL	Liquid_216_PRO1	-0.08	No
Tissue_252_BL	Liquid_216_PRO1	0.04	No
Tissue_097_PRO	Liquid_216_PRO1	0.09	No
Tissue_222_BL	Liquid_216_PRO1	0.15	No
Tissue_119_PRO	Liquid_216_PRO1	0.06	No
Tissue_188_BL	Liquid_258_BL	0.11	No
Tissue_202_BL	Liquid_258_BL	0.23	No
Tissue_216_PRO	Liquid_258_BL	0.24	No
Tissue_214_BL	Liquid_258_BL	-0.07	No
Tissue_252_BL	Liquid_258_BL	0.05	No
Tissue_097_PRO	Liquid_258_BL	0.21	No
Tissue_222_BL	Liquid_258_BL	0.22	No
Tissue_119_PRO	Liquid_258_BL	0.01	No
Liquid_252_BL	Tissue_258_BL	-0.01	No
Liquid_183_PRO1	Tissue_258_BL	-0.05	No
Liquid_214_BL	Tissue_258_BL	-0.05	No
Liquid_222_PRO1	Tissue_258_BL	0.01	No
Liquid_119_PRO1	Tissue_258_BL	-0.01	No
Liquid_216_PRO1	Tissue_258_BL	0.17	No
Liquid_258_BL	Tissue_258_BL	0.44	Yes
Tissue_188_BL	Liquid_201_BL	-0.15	No
Tissue_202_BL	Liquid_201_BL	-0.18	No
Tissue_216_PRO	Liquid_201_BL	-0.2	No
Tissue_214_BL	Liquid_201_BL	0.07	No
Tissue_252_BL	Liquid_201_BL	0.06	No
Tissue_097_PRO	Liquid_201_BL	-0.14	No
Tissue_222_BL	Liquid_201_BL	-0.1	No
Tissue_119_PRO	Liquid_201_BL	-0.06	No
Tissue_258_BL	Liquid_201_BL	-0.01	No
Liquid_252_BL	Tissue_201_PRO	-0.11	No
Liquid_183_PRO1	Tissue_201_PRO	-0.14	No
Liquid_214_BL	Tissue_201_PRO	-0.05	No
Liquid_222_PRO1	Tissue_201_PRO	-0.06	No
Liquid_119_PRO1	Tissue_201_PRO	-0.1	No
Liquid_216_PRO1	Tissue_201_PRO	-0.01	No
Liquid_258_BL	Tissue_201_PRO	-0.09	No
Liquid_201_BL	Tissue_201_PRO	0.48	Yes
Liquid_252_BL	Tissue_156_BL	-0.18	No
Liquid_183_PRO1	Tissue_156_BL	-0.21	No
Liquid_214_BL	Tissue_156_BL	-0.19	No
Liquid_222_PRO1	Tissue_156_BL	0.03	No
Liquid_119_PRO1	Tissue_156_BL	-0.18	No
Liquid_216_PRO1	Tissue_156_BL	-0.03	No
Liquid_258_BL	Tissue_156_BL	-0.08	No
Liquid_201_BL	Tissue_156_BL	0.02	No
Tissue_188_BL	Liquid_202_BL	-0.26	No
Tissue_202_BL	Liquid_202_BL	-0.08	Yes
Tissue_216_PRO	Liquid_202_BL	-0.29	No
Tissue_214_BL	Liquid_202_BL	0.08	No
Tissue_252_BL	Liquid_202_BL	0.09	No
Tissue_097_PRO	Liquid_202_BL	-0.12	No
Tissue_222_BL	Liquid_202_BL	-0.1	No
Tissue_119_PRO	Liquid_202_BL	0.01	No
Tissue_258_BL	Liquid_202_BL	0.01	No
Tissue_201_PRO	Liquid_202_BL	0.07	No
Tissue_156_BL	Liquid_202_BL	0.18	No
Tissue_188_BL	Liquid_156_BL	-0.43	No
Tissue_202_BL	Liquid_156_BL	-0.5	No
Tissue_216_PRO	Liquid_156_BL	-0.47	No
Tissue_214_BL	Liquid_156_BL	0.05	No
Tissue_252_BL	Liquid_156_BL	-0.02	No
Tissue_097_PRO	Liquid_156_BL	-0.34	No
Tissue_222_BL	Liquid_156_BL	-0.35	No
Tissue_119_PRO	Liquid_156_BL	-0.05	No
Tissue_258_BL	Liquid_156_BL	-0.04	No
Tissue_201_PRO	Liquid_156_BL	0.11	No
Tissue_156_BL	Liquid_156_BL	0.47	Yes
Tissue_188_BL	Liquid_097_PRO1	-0.36	No
Tissue_202_BL	Liquid_097_PRO1	-0.42	No
Tissue_216_PRO	Liquid_097_PRO1	-0.37	No
Tissue_214_BL	Liquid_097_PRO1	0.05	No
Tissue_252_BL	Liquid_097_PRO1	0	No
Tissue_097_PRO	Liquid_097_PRO1	0.02	Yes
Tissue_222_BL	Liquid_097_PRO1	-0.25	No
Tissue_119_PRO	Liquid_097_PRO1	-0.11	No
Tissue_258_BL	Liquid_097_PRO1	-0.08	No
Tissue_201_PRO	Liquid_097_PRO1	0.01	No
Tissue_156_BL	Liquid_097_PRO1	0.15	No
Tissue_188_BL	Liquid_261_BL	0.19	No
Tissue_202_BL	Liquid_261_BL	0.19	No
Tissue_216_PRO	Liquid_261_BL	0.21	No
Tissue_214_BL	Liquid_261_BL	-0.11	No
Tissue_252_BL	Liquid_261_BL	-0.01	No
Tissue_097_PRO	Liquid_261_BL	0.09	No
Tissue_222_BL	Liquid_261_BL	0.11	No
Tissue_119_PRO	Liquid_261_BL	0.04	No
Tissue_258_BL	Liquid_261_BL	0.01	No
Tissue_201_PRO	Liquid_261_BL	-0.05	No
Tissue_156_BL	Liquid_261_BL	-0.2	No
Liquid_252_BL	Tissue_261_BL	-0.17	No
Liquid_183_PRO1	Tissue_261_BL	-0.12	No
Liquid_214_BL	Tissue_261_BL	-0.13	No
Liquid_222_PRO1	Tissue_261_BL	-0.16	No
Liquid_119_PRO1	Tissue_261_BL	-0.12	No
Liquid_216_PRO1	Tissue_261_BL	-0.07	No
Liquid_258_BL	Tissue_261_BL	-0.16	No
Liquid_201_BL	Tissue_261_BL	0.01	No
Liquid_202_BL	Tissue_261_BL	-0.03	No
Liquid_156_BL	Tissue_261_BL	0.18	No
Liquid_097_PRO1	Tissue_261_BL	0.15	No
Liquid_261_BL	Tissue_261_BL	0.32	Yes
Tissue_188_BL	Liquid_128_PRO1	0.1	No
Tissue_202_BL	Liquid_128_PRO1	0.01	No
Tissue_216_PRO	Liquid_128_PRO1	0.03	No
Tissue_214_BL	Liquid_128_PRO1	-0.06	No
Tissue_252_BL	Liquid_128_PRO1	-0.17	No
Tissue_097_PRO	Liquid_128_PRO1	-0.08	No
Tissue_222_BL	Liquid_128_PRO1	-0.08	No
Tissue_119_PRO	Liquid_128_PRO1	-0.01	No
Tissue_258_BL	Liquid_128_PRO1	0	No
Tissue_201_PRO	Liquid_128_PRO1	0	No
Tissue_156_BL	Liquid_128_PRO1	-0.17	No
Tissue_261_BL	Liquid_128_PRO1	-0.05	No
Tissue_188_BL	Liquid_210_PRO1	0.15	No
Tissue_202_BL	Liquid_210_PRO1	0.03	No
Tissue_216_PRO	Liquid_210_PRO1	-0.02	No
Tissue_214_BL	Liquid_210_PRO1	-0.02	No
Tissue_252_BL	Liquid_210_PRO1	-0.1	No
Tissue_097_PRO	Liquid_210_PRO1	-0.09	No
Tissue_222_BL	Liquid_210_PRO1	-0.05	No
Tissue_119_PRO	Liquid_210_PRO1	-0.08	No
Tissue_258_BL	Liquid_210_PRO1	-0.06	No
Tissue_201_PRO	Liquid_210_PRO1	0	No
Tissue_156_BL	Liquid_210_PRO1	-0.17	No
Tissue_261_BL	Liquid_210_PRO1	-0.08	No
Liquid_252_BL	Tissue_210_BL	-0.37	No
Liquid_183_PRO1	Tissue_210_BL	-0.31	No
Liquid_214_BL	Tissue_210_BL	-0.15	No
Liquid_222_PRO1	Tissue_210_BL	-0.25	No
Liquid_119_PRO1	Tissue_210_BL	-0.32	No
Liquid_216_PRO1	Tissue_210_BL	-0.15	No
Liquid_258_BL	Tissue_210_BL	-0.28	No
Liquid_201_BL	Tissue_210_BL	0.08	No
Liquid_202_BL	Tissue_210_BL	0.12	No
Liquid_156_BL	Tissue_210_BL	0.32	No
Liquid_097_PRO1	Tissue_210_BL	0.23	No
Liquid_261_BL	Tissue_210_BL	-0.21	No
Liquid_128_PRO1	Tissue_210_BL	0.05	No
Liquid_210_PRO1	Tissue_210_BL	0.39	Yes
Tissue_188_BL	Liquid_188_PRO1	0.26	Yes
Tissue_202_BL	Liquid_188_PRO1	-0.06	No
Tissue_216_PRO	Liquid_188_PRO1	-0.04	No
Tissue_214_BL	Liquid_188_PRO1	0.04	No
Tissue_252_BL	Liquid_188_PRO1	-0.11	No
Tissue_097_PRO	Liquid_188_PRO1	-0.14	No
Tissue_222_BL	Liquid_188_PRO1	-0.2	No
Tissue_119_PRO	Liquid_188_PRO1	-0.05	No
Tissue_258_BL	Liquid_188_PRO1	-0.17	No
Tissue_201_PRO	Liquid_188_PRO1	-0.05	No
Tissue_156_BL	Liquid_188_PRO1	-0.09	No
Tissue_261_BL	Liquid_188_PRO1	0.01	No
Tissue_210_BL	Liquid_188_PRO1	0.16	No
Liquid_252_BL	Tissue_128_BL	-0.35	No
Liquid_183_PRO1	Tissue_128_BL	-0.26	No
Liquid_214_BL	Tissue_128_BL	-0.14	No
Liquid_222_PRO1	Tissue_128_BL	-0.28	No
Liquid_119_PRO1	Tissue_128_BL	-0.26	No
Liquid_216_PRO1	Tissue_128_BL	-0.11	No
Liquid_258_BL	Tissue_128_BL	-0.26	No
Liquid_201_BL	Tissue_128_BL	0.04	No
Liquid_202_BL	Tissue_128_BL	0.03	No
Liquid_156_BL	Tissue_128_BL	0.29	No
Liquid_097_PRO1	Tissue_128_BL	0.25	No
Liquid_261_BL	Tissue_128_BL	-0.11	No
Liquid_128_PRO1	Tissue_128_BL	0.35	Yes
Liquid_210_PRO1	Tissue_128_BL	0.07	No
Liquid_188_PRO1	Tissue_128_BL	0.16	No
Liquid_252_BL	Tissue_183_BL	-0.44	No
Liquid_183_PRO1	Tissue_183_BL	-0.25	Yes
Liquid_214_BL	Tissue_183_BL	-0.08	No
Liquid_222_PRO1	Tissue_183_BL	-0.27	No
Liquid_119_PRO1	Tissue_183_BL	-0.33	No
Liquid_216_PRO1	Tissue_183_BL	-0.16	No
Liquid_258_BL	Tissue_183_BL	-0.29	No
Liquid_201_BL	Tissue_183_BL	0.09	No
Liquid_202_BL	Tissue_183_BL	0.11	No
Liquid_156_BL	Tissue_183_BL	0.35	No
Liquid_097_PRO1	Tissue_183_BL	0.31	No
Liquid_261_BL	Tissue_183_BL	-0.21	No
Liquid_128_PRO1	Tissue_183_BL	0.11	No
Liquid_210_PRO1	Tissue_183_BL	0.06	No
Liquid_188_PRO1	Tissue_183_BL	0.21	No
Tissue_188_BL	Liquid_149_BL	-0.26	No
Tissue_202_BL	Liquid_149_BL	-0.37	No
Tissue_216_PRO	Liquid_149_BL	-0.35	No
Tissue_214_BL	Liquid_149_BL	-0.03	No
Tissue_252_BL	Liquid_149_BL	-0.12	No
Tissue_097_PRO	Liquid_149_BL	-0.31	No
Tissue_222_BL	Liquid_149_BL	-0.33	No
Tissue_119_PRO	Liquid_149_BL	-0.07	No
Tissue_258_BL	Liquid_149_BL	0	No
Tissue_201_PRO	Liquid_149_BL	0.09	No
Tissue_156_BL	Liquid_149_BL	0.04	No
Tissue_261_BL	Liquid_149_BL	0.14	No
Tissue_210_BL	Liquid_149_BL	0.25	No
Tissue_128_BL	Liquid_149_BL	0.25	No
Tissue_183_BL	Liquid_149_BL	0.3	No
Liquid_252_BL	Tissue_149_BL	-0.07	No
Liquid_183_PRO1	Tissue_149_BL	-0.05	No
Liquid_214_BL	Tissue_149_BL	-0.11	No
Liquid_222_PRO1	Tissue_149_BL	-0.14	No
Liquid_119_PRO1	Tissue_149_BL	-0.05	No
Liquid_216_PRO1	Tissue_149_BL	-0.06	No
Liquid_258_BL	Tissue_149_BL	-0.03	No
Liquid_201_BL	Tissue_149_BL	0	No
Liquid_202_BL	Tissue_149_BL	0	No
Liquid_156_BL	Tissue_149_BL	0.03	No
Liquid_097_PRO1	Tissue_149_BL	0	No
Liquid_261_BL	Tissue_149_BL	0	No
Liquid_128_PRO1	Tissue_149_BL	0	No
Liquid_210_PRO1	Tissue_149_BL	-0.01	No
Liquid_188_PRO1	Tissue_149_BL	-0.01	No
Liquid_149_BL	Tissue_149_BL	0.49	Yes
Tissue_188_BL	Liquid_129_PRO1	-0.06	No
Tissue_202_BL	Liquid_129_PRO1	-0.04	No
Tissue_216_PRO	Liquid_129_PRO1	-0.01	No
Tissue_214_BL	Liquid_129_PRO1	-0.06	No
Tissue_252_BL	Liquid_129_PRO1	-0.08	No
Tissue_097_PRO	Liquid_129_PRO1	-0.03	No
Tissue_222_BL	Liquid_129_PRO1	-0.01	No
Tissue_119_PRO	Liquid_129_PRO1	-0.03	No
Tissue_258_BL	Liquid_129_PRO1	0.02	No
Tissue_201_PRO	Liquid_129_PRO1	-0.06	No
Tissue_156_BL	Liquid_129_PRO1	-0.09	No
Tissue_261_BL	Liquid_129_PRO1	-0.02	No
Tissue_210_BL	Liquid_129_PRO1	-0.07	No
Tissue_128_BL	Liquid_129_PRO1	-0.01	No
Tissue_183_BL	Liquid_129_PRO1	0.03	No
Tissue_149_BL	Liquid_129_PRO1	0.08	No
Liquid_252_BL	Tissue_129_BL	-0.35	No
Liquid_183_PRO1	Tissue_129_BL	-0.29	No
Liquid_214_BL	Tissue_129_BL	-0.11	No
Liquid_222_PRO1	Tissue_129_BL	-0.13	No
Liquid_119_PRO1	Tissue_129_BL	-0.24	No
Liquid_216_PRO1	Tissue_129_BL	-0.07	No
Liquid_258_BL	Tissue_129_BL	-0.13	No
Liquid_201_BL	Tissue_129_BL	0.03	No
Liquid_202_BL	Tissue_129_BL	0.15	No
Liquid_156_BL	Tissue_129_BL	0.27	No
Liquid_097_PRO1	Tissue_129_BL	0.26	No
Liquid_261_BL	Tissue_129_BL	-0.16	No
Liquid_128_PRO1	Tissue_129_BL	-0.08	No
Liquid_210_PRO1	Tissue_129_BL	-0.11	No
Liquid_188_PRO1	Tissue_129_BL	0.02	No
Liquid_149_BL	Tissue_129_BL	0.21	No
Liquid_129_PRO1	Tissue_129_BL	0.44	Yes

## Sheet: F1F_SF1H_SF1I
F1F, SF1H-I Pricipal Component Analysis
PC1	PC2	PC3	ctDNA	group	sample
-29.8843	-164.446	13.3704	NA	WCDT	T119
-70.7022	-67.4184	-14.7745	73.3538	WCDT	T149
-279.563	10.9499	376.124	82.2785	WCDT	T156
-170.166	-194.867	-40.7063	NA	WCDT	T210
-63.6031	196.535	-70.2107	71.8584	WCDT	T211
-109.904	-142.118	-3.51227	NA	WCDT	T214
-68.668	-165.935	14.2429	NA	WCDT	T216
-105.937	-64.0243	24.9123	NA	WCDT	T242
-216.77	55.6135	410.773	85.2941	WCDT	T97
302.224	38.357	73.777	NA	CPC	G1
243.711	-43.753	25.5489	NA	CPC	G10
153.7	-17.9238	-13.4732	NA	CPC	G11
123.789	-106.12	16.0583	NA	CPC	G12
237.807	-31.2759	75.7052	NA	CPC	G15
160.357	-232.339	0.191784	NA	CPC	G16
210.735	-37.5104	62.3694	NA	CPC	G17
177.937	-34.5756	59.9704	NA	CPC	G18
267.587	165.616	-91.6576	NA	CPC	G19
277.009	105.231	-50.523	NA	CPC	G2
255.476	144.923	-70.0578	NA	CPC	G4
243.837	167.602	-52.5404	NA	CPC	G5
222.547	-117.816	66.0688	NA	CPC	G8
298.348	-64.6717	79.9589	NA	CPC	G9
297.682	48.0965	-14.4879	NA	CPC	J1
407.58	30.1348	-81.7011	NA	CPC	J10
287.676	28.6753	-4.72698	NA	CPC	J11
345.17	38.1357	-8.84628	NA	CPC	J12
360.204	45.3432	-40.035	NA	CPC	J13
304.165	40.9191	-6.53156	NA	CPC	J14
339.738	2.34264	-32.1759	NA	CPC	J15
298.586	26.2616	19.6827	NA	CPC	J16
312.581	200.964	-65.7051	NA	CPC	J2
409.349	9.61066	-37.1982	NA	CPC	J3
326.877	39.6463	-28.5466	NA	CPC	J4
351.713	87.6188	7.84465	NA	CPC	J5
284.713	122.21	-47.3581	NA	CPC	J6
336.762	15.1882	-49.8006	NA	CPC	J7
322.603	24.4031	-57.0003	NA	CPC	J8
463.119	-111.362	-124.394	NA	CPC	J9
19.6881	-124.587	58.9044	NA	Barrier	R1
-196.441	-95.2514	-56.4012	NA	Barrier	R10
-205.788	-47.3469	-81.0805	NA	Barrier	R11
-148.676	-43.3242	-31.1878	NA	Barrier	R12
-29.5898	-1.17429	12.7976	NA	Barrier	R13
-59.8241	30.5451	-35.4993	NA	Barrier	R14
-8.42493	49.4094	46.0403	NA	Barrier	R2
-98.8234	-42.0266	39.0714	NA	Barrier	R3
-183.376	-8.6711	28.4613	NA	Barrier	R4
-279.945	-144.281	-15.4997	NA	Barrier	R5
-304.907	-127.743	-11.5906	NA	Barrier	R6
-308.192	-120.9	-38.0641	NA	Barrier	R7
-80.759	-23.4567	-12.1445	NA	Barrier	R8
-236.08	-143.179	-48.3164	NA	Barrier	R9
-79.5844	-30.8416	6.04226	NA	WCDT	T17
-240.008	24.193	-28.0941	NA	WCDT	T18
-221.839	65.888	-9.36223	73.8872	WCDT	T6
-196.865	-97.2973	31.7085	NA	WCDT	T10
-219.099	62.1487	-40.1948	78.0059	WCDT	T11
-171.853	-57.1851	21.2981	NA	WCDT	T12
-113.11	-59.6569	27.4002	NA	WCDT	T13
114.421	-87.9547	57.8428	NA	WCDT	T15
-68.7362	-53.2572	16.2512	NA	WCDT	T16
-109.574	-108.671	6.96401	NA	WCDT	T3
-121.353	18.8297	-50.2495	73.0533	WCDT	T4
128.159	24.8111	62.011	NA	WCDT	T8
-117.84	-2.93279	-23.7903	NA	WCDT	T9
120.138	-160.679	48.5254	2.5	VPC	V1-33
-316.111	341.832	506.339	81.3	VPC	V10
45.0584	30.379	68.1575	12.2	VPC	V10-33
-280.579	279.813	466.498	81.3	VPC	V11
-6.49353	-198.714	123.132	14	VPC	V11-33
-160.026	28.8908	-7.24544	52.4	VPC	V12
33.4003	-149.756	47.1994	14	VPC	V12-33
-161.565	59.5274	-22.4365	55.6	VPC	V13
45.5302	20.8892	21.7672	14.8	VPC	V13-33
-158.095	72.7188	-13.1593	70	VPC	V14
-17.0054	-32.9531	36.4054	15.7	VPC	V14-33
-265.056	62.5729	-128.942	84.7	VPC	V15
-159.578	-185.696	-31.502	18.2	VPC	V15-33
16.7356	11.9027	12.3521	19	VPC	V16-33
-314.977	70.213	-152.434	88.9	VPC	V17
-23.6165	19.6625	-0.646346	23	VPC	V17-33
329.268	-10.7482	-105.917	0	VPC	V18
-59.1502	43.5945	-1.03879	27.6	VPC	V18-33
-60.955	-58.0979	-6.03268	29.8	VPC	V19-33
210.284	-128.333	84.9665	3	VPC	V2-33
-102.122	3.42202	-47.8825	69.7	VPC	V20
-64.5397	-145.082	-7.23796	31.2	VPC	V20-33
183.392	71.6382	62.0651	0	VPC	V21
-101.569	4.07536	-141.027	31.9	VPC	V21-33
-124.462	77.4511	-23.8587	58.7	VPC	V22
-123.687	-207.57	-26.6834	32.6	VPC	V22-33
-40.6779	-238.726	-27.3833	38.1	VPC	V23-33
-143.41	-46.7321	9.94558	71	VPC	V24
-113.825	-252.315	-30.6031	40	VPC	V24-33
153.407	-14.3947	46.3561	0	VPC	V25
-70.9528	-255.392	-26.5757	41.3	VPC	V25-33
-114.391	131.13	-41.4899	57.7	VPC	V26
-136.63	-129.315	-21.0354	42.5	VPC	V26-33
-66.4346	190.028	-42.1982	55.1	VPC	V27
-130.364	-295.877	-46.4366	42.5	VPC	V27-33
235.853	-2.43352	-57.2395	0	VPC	V28
-89.951	215.298	-74.6296	43.1	VPC	V28-33
203.055	483.36	146.187	0	VPC	V29
-209.101	-63.8542	-97.2458	43.8	VPC	V29-33
124.27	-88.839	92.3581	3.9	VPC	V3-33
-131.914	-62.5351	-38.0027	44	VPC	V30-33
-121.41	327.46	-198.01	45	VPC	V31-33
-244.798	-112.89	-40.2012	74.2	VPC	V32
-160.821	-189.027	-45.4678	47.3	VPC	V32-33
170.637	34.8253	82.1077	0	VPC	V33
-271.06	-3.67388	-65.0032	49.1	VPC	V33-33
277.352	-30.0529	65.4361	0	VPC	V34
-236.228	107.654	-66.8619	70	VPC	V35
-151.329	102.803	-77.9946	70.1	VPC	V36
-213.311	-32.1882	-42.5881	59.6	VPC	V37
189.045	33.6861	106.091	0	VPC	V38
242.642	0.415542	53.5192	0	VPC	V39
163.574	-63.0465	73.5615	5.8	VPC	V4-33
-124.877	-69.3133	-84.8596	60.6	VPC	V40
-181.758	395.959	-172.559	60.1	VPC	V41
-12.153	73.7471	-93.3012	62.5	VPC	V42
-144.586	24.8375	-140.996	64.9	VPC	V43
-203.778	78.9753	-78.2827	71.4	VPC	V45
-154.283	401.358	-168.002	50.2	VPC	V46
-333.496	517.444	-73.4814	75.8	VPC	V5
130.542	-21.9658	101.801	6.8	VPC	V5-33
-277.612	116.489	-19.1447	82.4	VPC	V6
72.0916	-63.0765	51.9061	7.7	VPC	V6-33
69.6732	-49.3186	81.4096	7.7	VPC	V7-33
-264.361	103.352	-70.1663	79.5	VPC	V8
-147.711	45.7473	-16.6298	60.6	VPC	V9
4.89597	-124.866	30.3932	10.4	VPC	V9-33

## Sheet: F1G
F1G Fragment size ratio
Longer Fragment Ratio	Group	sample
0.4421	WCDT	T119
0.2571	WCDT	T149
0.3975	WCDT	T156
0.3889	WCDT	T210
0.2147	WCDT	T211
0.3149	WCDT	T214
0.4716	WCDT	T216
0.2833	WCDT	T242
0.338	WCDT	97
0.4222	CPC	G1
0.4684	CPC	G10
0.4078	CPC	G11
0.5514	CPC	G12
0.4281	CPC	G15
0.5428	CPC	G16
0.4711	CPC	G17
0.4637	CPC	G18
0.4518	CPC	G19
0.4702	CPC	G2
0.4797	CPC	G4
0.4578	CPC	G5
0.4644	CPC	G8
0.5106	CPC	G9
0.4641	CPC	J1
0.3995	CPC	J10
0.4219	CPC	J11
0.4567	CPC	J12
0.4458	CPC	J13
0.4244	CPC	J14
0.4352	CPC	J15
0.4428	CPC	J16
0.4587	CPC	J2
0.3763	CPC	J3
0.4496	CPC	J4
0.3928	CPC	J5
0.4558	CPC	J6
0.5124	CPC	J7
0.4723	CPC	J8
0.4327	CPC	J9
0.4463	Barrier	R1
0.3354	Barrier	R10
0.293	Barrier	R11
0.3554	Barrier	R12
0.3279	Barrier	R13
0.3978	Barrier	R14
0.4094	Barrier	R2
0.395	Barrier	R3
0.4284	Barrier	R4
0.5217	Barrier	R5
0.5234	Barrier	R6
0.5566	Barrier	R7
0.3827	Barrier	R8
0.3236	Barrier	R9
0.4461	WCDT	T10
0.3262	WCDT	T11
0.5049	WCDT	T12
0.4673	WCDT	T13
0.4984	WCDT	T15
0.4532	WCDT	T16
0.4846	WCDT	T17
0.4481	WCDT	T18
0.434	WCDT	T3
0.3556	WCDT	T4
0.3748	WCDT	T6
0.2928	WCDT	T8
0.4279	WCDT	T9
0.4317	VPC	V1-33
0.305	VPC	V10
0.2389	VPC	V10-33
0.2606	VPC	V11
0.4072	VPC	V11-33
0.3335	VPC	V12
0.4034	VPC	V12-33
0.3426	VPC	V13
0.4582	VPC	V13-33
0.3639	VPC	V14
0.4144	VPC	V14-33
0.3395	VPC	V15
0.492	VPC	V15-33
0.3933	VPC	V16-33
0.39	VPC	V17
0.4451	VPC	V17-33
0.46	VPC	V18
0.3254	VPC	V18-33
0.3694	VPC	V19-33
0.4726	VPC	V2-33
0.3822	VPC	V20
0.449	VPC	V20-33
0.4261	VPC	V21
0.2966	VPC	V21-33
0.367	VPC	V22
0.4035	VPC	V22-33
0.3585	VPC	V23-33
0.4056	VPC	V24
0.4027	VPC	V24-33
0.4695	VPC	V25
0.4478	VPC	V25-33
0.2174	VPC	V26
0.2917	VPC	V26-33
0.3743	VPC	V27
0.385	VPC	V27-33
0.4831	VPC	V28
0.3086	VPC	V28-33
0.3095	VPC	V29
0.3188	VPC	V29-33
0.403	VPC	V3-33
0.3806	VPC	V30-33
0.4171	VPC	V31-33
0.357	VPC	V32
0.5353	VPC	V32-33
0.4619	VPC	V33
0.3148	VPC	V33-33
0.4277	VPC	V34
0.3856	VPC	V35
0.3451	VPC	V36
0.4062	VPC	V37
0.3407	VPC	V38
0.5061	VPC	V39
0.4029	VPC	V4-33
0.3915	VPC	V40
0.4411	VPC	V41
0.3258	VPC	V42
0.3824	VPC	V43
0.3796	VPC	V45
0.435	VPC	V46
0.2755	VPC	V5
0.4137	VPC	V5-33
0.3208	VPC	V6
0.4388	VPC	V6-33
0.3141	VPC	V7-33
0.3804	VPC	V8
0.3401	VPC	V9
0.4331	VPC	V9-33

## Sheet: F1H
F1H Fragment size correlation with %ctDNA
Longer Fragment Ratio	ctDNA	Group	sample
0.4317	2.5	VPC	V1-33
0.305	81.3	VPC	V10
0.2389	12.2	VPC	V10-33
0.2606	81.3	VPC	V11
0.4072	14	VPC	V11-33
0.3335	52.4	VPC	V12
0.4034	14	VPC	V12-33
0.3426	55.6	VPC	V13
0.4582	14.8	VPC	V13-33
0.3639	70	VPC	V14
0.4144	15.7	VPC	V14-33
0.3395	84.7	VPC	V15
0.492	18.2	VPC	V15-33
0.3933	19	VPC	V16-33
0.39	88.9	VPC	V17
0.4451	23	VPC	V17-33
0.46	0	VPC	V18
0.3254	27.6	VPC	V18-33
0.3694	29.8	VPC	V19-33
0.4726	3	VPC	V2-33
0.3822	69.7	VPC	V20
0.449	31.2	VPC	V20-33
0.4261	0	VPC	V21
0.2966	31.9	VPC	V21-33
0.367	58.7	VPC	V22
0.4035	32.6	VPC	V22-33
0.3585	38.1	VPC	V23-33
0.4056	71	VPC	V24
0.4027	40	VPC	V24-33
0.4695	0	VPC	V25
0.4478	41.3	VPC	V25-33
0.2174	57.7	VPC	V26
0.2917	42.5	VPC	V26-33
0.3743	55.1	VPC	V27
0.385	42.5	VPC	V27-33
0.4831	0	VPC	V28
0.3086	43.1	VPC	V28-33
0.3095	0	VPC	V29
0.3188	43.8	VPC	V29-33
0.403	3.9	VPC	V3-33
0.3806	44	VPC	V30-33
0.4171	45	VPC	V31-33
0.357	74.2	VPC	V32
0.5353	47.3	VPC	V32-33
0.4619	0	VPC	V33
0.3148	49.1	VPC	V33-33
0.4277	0	VPC	V34
0.3856	70	VPC	V35
0.3451	70.1	VPC	V36
0.4062	59.6	VPC	V37
0.3407	0	VPC	V38
0.5061	0	VPC	V39
0.4029	5.8	VPC	V4-33
0.3915	60.6	VPC	V40
0.4411	60.1	VPC	V41
0.3258	62.5	VPC	V42
0.3824	64.9	VPC	V43
0.3796	71.4	VPC	V45
0.435	50.2	VPC	V46
0.2755	75.8	VPC	V5
0.4137	6.8	VPC	V5-33
0.3208	82.4	VPC	V6
0.4388	7.7	VPC	V6-33
0.3141	7.7	VPC	V7-33
0.3804	79.5	VPC	V8
0.3401	60.6	VPC	V9
0.4331	10.4	VPC	V9-33

## Sheet: F1K
F1K Fragmentation profile
Sample	Group	Ratio Standard Deviation
T119	WCDT	0.00770311
T149	WCDT	0.0182393
T156	WCDT	0.00786262
T210	WCDT	0.00827383
T211	WCDT	0.0189249
T214	WCDT	0.01504
T216	WCDT	0.0100057
T242	WCDT	0.0330875
T97	WCDT	0.00882357
G1	CPC	0.00655484
G10	CPC	0.00707003
G11	CPC	0.0087801
G12	CPC	0.00540696
G15	CPC	0.00713326
G16	CPC	0.00567683
G17	CPC	0.00712543
G18	CPC	0.0103466
G19	CPC	0.00753192
G2	CPC	0.00680398
G4	CPC	0.00672319
G5	CPC	0.00693622
G8	CPC	0.00626472
G9	CPC	0.00514191
J1	CPC	0.00714432
J10	CPC	0.0110764
J11	CPC	0.00847316
J12	CPC	0.00727582
J13	CPC	0.00966892
J14	CPC	0.00829631
J15	CPC	0.00873536
J16	CPC	0.00807306
J2	CPC	0.00709605
J3	CPC	0.0114677
J4	CPC	0.00764761
J5	CPC	0.00813613
J6	CPC	0.00732844
J7	CPC	0.00742724
J8	CPC	0.00776079
J9	CPC	0.0162107
R1	Barrier	0.012054
R10	Barrier	0.0203587
R11	Barrier	0.0222787
R12	Barrier	0.0168297
R13	Barrier	0.00916182
R14	Barrier	0.0118886
R2	Barrier	0.0119809
R3	Barrier	0.0133003
R4	Barrier	0.00885974
R5	Barrier	0.00667537
R6	Barrier	0.00632874
R7	Barrier	0.00532392
R8	Barrier	0.016366
R9	Barrier	0.0232007
S07H-T17	WCDT	0.00624001
S07H-T18	WCDT	0.0124189
S07H-T6	WCDT	0.0100098
T10	WCDT	0.0112705
T11	WCDT	0.0215507
T12	WCDT	0.00747599
T13	WCDT	0.00908897
T15	WCDT	0.00458598
T16	WCDT	0.00785136
T3	WCDT	0.0111549
T4	WCDT	0.0179634
T8	WCDT	0.00895419
T9	WCDT	0.010861
V10	VPC	0.0188853
V10-33	VPC	0.0069851
V11	VPC	0.0183948
V11-33	VPC	0.0158419
V12	VPC	0.00906234
V12-33	VPC	0.0115871
V13	VPC	0.00998158
V1-33	VPC	0.00693423
V13-33	VPC	0.00795051
V14	VPC	0.0180145
V14-33	VPC	0.00930903
V15	VPC	0.0180249
V15-33	VPC	0.00608983
V16-33	VPC	0.00917133
V17	VPC	0.0108182
V17-33	VPC	0.00882578
V18	VPC	0.00907401
V18-33	VPC	0.0198518
V19-33	VPC	0.0120529
V20	VPC	0.0314543
V20-33	VPC	0.00701014
V21	VPC	0.00459566
V21-33	VPC	0.0255186
V22	VPC	0.0117492
V22-33	VPC	0.0187068
V2-33	VPC	0.00519985
V23-33	VPC	0.0163952
V24	VPC	0.00925582
V24-33	VPC	0.0222559
V25	VPC	0.00912728
V25-33	VPC	0.0101569
V26	VPC	0.0280506
V26-33	VPC	0.0313251
V27	VPC	0.00811222
V27-33	VPC	0.0209708
V28	VPC	0.00750461
V28-33	VPC	0.0468166
V29	VPC	0.00867834
V29-33	VPC	0.0138828
V30-33	VPC	0.0189701
V31-33	VPC	0.00953361
V32	VPC	0.0130699
V32-33	VPC	0.00707778
V33	VPC	0.00946859
V3-33	VPC	0.0060662
V33-33	VPC	0.012329
V34	VPC	0.00972174
V35	VPC	0.00989856
V36	VPC	0.0402388
V37	VPC	0.0100672
V38	VPC	0.00659592
V39	VPC	0.00549771
V40	VPC	0.0146967
V41	VPC	0.00958103
V42	VPC	0.0139756
V43	VPC	0.0102944
V4-33	VPC	0.0073483
V45	VPC	0.0144362
V46	VPC	0.0104423
V5	VPC	0.0113562
V5-33	VPC	0.00697817
V6	VPC	0.0174414
V6-33	VPC	0.00851641
V7-33	VPC	0.0128869
V8	VPC	0.0109478
V9	VPC	0.0154489
V9-33	VPC	0.0152629

## Sheet: F2B
F2B Correlation between the mean methylation levels of hyper and %ctDNA
Hyper-DMRs(Mean)	sample	status	%ctDNA
0.38855	V1-33	Hyper	2.5
2.22301	V10	Hyper	81.3
0.831626	V10-33	Hyper	12.2
2.11856	V11	Hyper	81.3
0.837681	V11-33	Hyper	14
1.51465	V12	Hyper	52.4
0.657307	V12-33	Hyper	14
1.57594	V13	Hyper	55.6
0.720278	V13-33	Hyper	14.8
1.49949	V14	Hyper	70
0.917019	V14-33	Hyper	15.7
1.66436	V15	Hyper	84.7
0.920474	V15-33	Hyper	18.2
0.807497	V16-33	Hyper	19
1.70321	V17	Hyper	88.9
0.962762	V17-33	Hyper	23
0.314846	V18	Hyper	0
1.15608	V18-33	Hyper	27.6
0.934878	V19-33	Hyper	29.8
0.32208	V2-33	Hyper	3
1.08769	V20	Hyper	69.7
0.887559	V20-33	Hyper	31.2
0.419657	V21	Hyper	0
1.2416	V21-33	Hyper	31.9
1.21135	V22	Hyper	58.7
0.978709	V22-33	Hyper	32.6
0.796106	V23-33	Hyper	38.1
1.24953	V24	Hyper	71
0.994208	V24-33	Hyper	40
0.55796	V25	Hyper	0
0.859426	V25-33	Hyper	41.3
1.53175	V26	Hyper	57.7
1.11634	V26-33	Hyper	42.5
1.52248	V27	Hyper	55.1
0.999365	V27-33	Hyper	42.5
0.382596	V28	Hyper	0
1.27818	V28-33	Hyper	43.1
0.51468	V29	Hyper	0
1.36446	V29-33	Hyper	43.8
0.4552	V3-33	Hyper	3.9
0.967264	V30-33	Hyper	44
1.3278	V31-33	Hyper	45
1.65968	V32	Hyper	74.2
1.07509	V32-33	Hyper	47.3
0.539448	V33	Hyper	0
1.52272	V33-33	Hyper	49.1
0.419362	V34	Hyper	0
1.61964	V35	Hyper	70
1.28814	V36	Hyper	70.1
1.42913	V37	Hyper	59.6
0.426809	V38	Hyper	0
0.326283	V39	Hyper	0
0.384433	V4-33	Hyper	5.8
0.992884	V40	Hyper	60.6
1.74621	V41	Hyper	60.1
1.0302	V42	Hyper	62.5
1.28563	V43	Hyper	64.9
1.69222	V45	Hyper	71.4
1.82742	V46	Hyper	50.2
2.4317	V5	Hyper	75.8
0.457506	V5-33	Hyper	6.8
1.71115	V6	Hyper	82.4
0.546029	V6-33	Hyper	7.7
0.579746	V7-33	Hyper	7.7
1.68632	V8	Hyper	79.5
1.53531	V9	Hyper	60.6
0.708874	V9-33	Hyper	10.4

## Sheet: F2C
F2C Correlation between the mean methylation levels of hypo and %ctDNA
Hypo-DMRs(Mean)	sample	status	%ctDNA
0.839194	V1-33	Hypo	2.5
1.19426	V10	Hypo	81.3
1.05254	V10-33	Hypo	12.2
1.16695	V11	Hypo	81.3
0.635065	V11-33	Hypo	14
0.966552	V12	Hypo	52.4
0.746207	V12-33	Hypo	14
1.0649	V13	Hypo	55.6
1.25861	V13-33	Hypo	14.8
1.22782	V14	Hypo	70
1.0109	V14-33	Hypo	15.7
1.27336	V15	Hypo	84.7
0.624453	V15-33	Hypo	18.2
1.14675	V16-33	Hypo	19
1.16997	V17	Hypo	88.9
1.12802	V17-33	Hypo	23
1.50409	V18	Hypo	0
1.11341	V18-33	Hypo	27.6
0.828323	V19-33	Hypo	29.8
0.927857	V2-33	Hypo	3
0.954988	V20	Hypo	69.7
0.78547	V20-33	Hypo	31.2
1.23089	V21	Hypo	0
1.21411	V21-33	Hypo	31.9
0.939093	V22	Hypo	58.7
0.714763	V22-33	Hypo	32.6
0.706284	V23-33	Hypo	38.1
0.950375	V24	Hypo	71
0.622968	V24-33	Hypo	40
1.0052	V25	Hypo	0
0.635461	V25-33	Hypo	41.3
1.31639	V26	Hypo	57.7
0.718942	V26-33	Hypo	42.5
1.56188	V27	Hypo	55.1
0.626784	V27-33	Hypo	42.5
1.47158	V28	Hypo	0
1.64227	V28-33	Hypo	43.1
3.08097	V29	Hypo	0
0.706562	V29-33	Hypo	43.8
0.812965	V3-33	Hypo	3.9
0.833622	V30-33	Hypo	44
2.42829	V31-33	Hypo	45
0.539553	V32	Hypo	74.2
0.623127	V32-33	Hypo	47.3
1.25108	V33	Hypo	0
0.866207	V33-33	Hypo	49.1
1.21153	V34	Hypo	0
1.20391	V35	Hypo	70
1.26078	V36	Hypo	70.1
0.698528	V37	Hypo	59.6
1.17964	V38	Hypo	0
1.36042	V39	Hypo	0
0.944266	V4-33	Hypo	5.8
0.914424	V40	Hypo	60.6
2.49478	V41	Hypo	60.1
1.24924	V42	Hypo	62.5
1.26079	V43	Hypo	64.9
1.00754	V45	Hypo	71.4
2.63372	V46	Hypo	50.2
2.42772	V5	Hypo	75.8
0.952309	V5-33	Hypo	6.8
1.10749	V6	Hypo	82.4
0.7868	V6-33	Hypo	7.7
0.857662	V7-33	Hypo	7.7
1.21133	V8	Hypo	79.5
0.948652	V9	Hypo	60.6
0.824682	V9-33	Hypo	10.4

## Sheet: F2J
	Scaled mean	Group
CPCG0418	0.329482	CPC
CPCG0361	0.235895	CPC
CPCG0364	-0.0169882	CPC
CPCG0262	-0.225458	CPC
CPCG0458	0.477753	CPC
CPCG0102	0.00499599	CPC
CPCG0190	0.155318	CPC
CPCG0217	0.791311	CPC
CPCG0394	0.011473	CPC
CPCG0342	0.304856	CPC
CPCG0339	0.620301	CPC
CPCG0331	0.450381	CPC
CPCG0336	0.103996	CPC
CPCG0345	0.333306	CPC
CPCG0395	2.21728	CPC
CPCG0396	0.554807	CPC
CPCG0398	0.711222	CPC
CPCG0406	1.2436	CPC
CPCG0267	0.546822	CPC
CPCG0263	0.789017	CPC
CPCG0269	0.637206	CPC
CPCG0450	0.549478	CPC
CPCG0435	0.186235	CPC
CPCG0434	1.51698	CPC
CPCG0397	1.115	CPC
CPCG0365	0.357695	CPC
CPCG0457	0.532238	CPC
CPCG0340	1.315	CPC
CPCG0334	1.11222	CPC
CPCG0388	4.77408	CPC
V164_base	-0.422099	VPC
V177_pro1	-1.17943	VPC
V191_base	0.0891207	VPC
V177_base	-1.25662	VPC
V075_base	-0.138563	VPC
V193_pro1	-0.292671	VPC
V197_base	-0.241027	VPC
V165_pro2	-0.214199	VPC
V193_base	-0.175188	VPC
V126_base	-0.257155	VPC
V099_pro2	-0.413085	VPC
V137_base	-0.36827	VPC
V085_base	-0.792192	VPC
V088_base	-0.348405	VPC
V154_base	-0.1181	VPC
V092_base	-0.738381	VPC
V117_base	-0.147241	VPC
V010_pro1	1.62697	VPC
V033_base	-0.232401	VPC
V132_base	0.156549	VPC
V180_pro2	-0.652893	VPC
V055_base	0.4129	VPC
V081_pro1	-0.512341	VPC
V160_base	-0.123581	VPC
V168_base	-0.791458	VPC
V089_pro2	-0.266847	VPC
V131_base	-0.235081	VPC
V156_base	-0.367999	VPC
V030_pro1	-0.210183	VPC
V037_base	-0.302081	VPC
V188_base	0.0919942	VPC
V098_base	-0.456358	VPC
V151_pro2	0.05313	VPC
V124_base	-0.300513	VPC
V151_base	-0.0416866	VPC
V109_base	-0.62154	VPC
V010_base	0.77403	VPC
V111_base	-0.387204	VPC
V011_base	-1.09024	VPC
V099_base	-0.385227	VPC
V035_base	-0.546817	VPC
V132_pro2	-0.179257	VPC
V046_base	-0.438003	VPC
V004_pro2	-0.742312	VPC
V081_base	-0.438732	VPC
V116_base	0.309453	VPC
V141_base	0.957771	VPC
V136_base	-0.589505	VPC
V180_pro1	-0.758932	VPC
V077_base	-0.760466	VPC
V081_pro2	-0.357601	VPC
V087_pro2	-0.145842	VPC
V180_base	-0.556208	VPC
V071_base	-0.720999	VPC
V183_pro2	-0.20006	VPC
V194_base	-0.314537	VPC
V092_pro1	-0.184588	VPC
V046_pro1	-0.350443	VPC
V020_base	-0.372733	VPC
V176_pro2	-0.429963	VPC
V048_base	-1.26282	VPC
V176_base	-0.448615	VPC
V094_base	-1.0212	VPC
V112_base	-0.344603	VPC
V136_pro1	-0.508201	VPC
V166_base	-0.114334	VPC
V146_base	-0.340395	VPC

## Sheet: F2K
	Scaled mean	Group
N1	0.658471	Benign
N10	1.01237	Benign
N100	0.500017	Benign
N103	0.562572	Benign
N109	0.834832	Benign
N111	0.56952	Benign
N113	0.819925	Benign
N114	0.632004	Benign
N117	0.781287	Benign
N12	0.760287	Benign
N120	0.577506	Benign
N121	0.482396	Benign
N123	0.576715	Benign
N124	0.54465	Benign
N125	0.668626	Benign
N131	0.521451	Benign
N132	0.637248	Benign
N133	0.692808	Benign
N137	0.708743	Benign
N139	0.847477	Benign
N143	0.607655	Benign
N157	0.828139	Benign
N16	0.551099	Benign
N160	0.7579	Benign
N162	0.703256	Benign
N166	0.691614	Benign
N167	0.427596	Benign
N17	0.630464	Benign
N172	0.902441	Benign
N174	0.609462	Benign
N176	0.846003	Benign
N178	0.687131	Benign
N18	0.672036	Benign
N182	0.906568	Benign
N185	0.725648	Benign
N186	0.704552	Benign
N19	0.850033	Benign
N196	0.631113	Benign
N198	0.662364	Benign
N201	0.58532	Benign
N202	0.646364	Benign
N208	0.800804	Benign
N209	0.700965	Benign
N210	0.766499	Benign
N211	0.671715	Benign
N213	0.722645	Benign
N215	0.70642	Benign
N216	0.650945	Benign
N217	0.626895	Benign
N22	0.854539	Benign
N229	0.57766	Benign
N231	-0.205732	Benign
N232	0.664964	Benign
N236	0.442474	Benign
N250	0.834666	Benign
N251	0.720547	Benign
N258	0.837789	Benign
N26	0.786447	Benign
N265	0.736113	Benign
N268	0.849308	Benign
N271	0.768728	Benign
N273	0.583355	Benign
N274	0.797916	Benign
N277	0.724081	Benign
N279	0.666197	Benign
N28	0.873008	Benign
N283	0.737205	Benign
N286	0.863365	Benign
N289	0.647974	Benign
N294	0.654275	Benign
N3	0.64088	Benign
N300	0.620759	Benign
N31	0.730168	Benign
N312	0.853051	Benign
N313	0.666279	Benign
N314	0.577085	Benign
N315	0.723458	Benign
N318	0.596581	Benign
N319	0.633077	Benign
N32	0.765935	Benign
N321	0.747116	Benign
N325	0.873069	Benign
N326	0.783791	Benign
N329	0.870849	Benign
N330	0.822526	Benign
N331	0.927682	Benign
N332	0.670075	Benign
N334	0.834401	Benign
N335	0.898348	Benign
N339	0.913502	Benign
N34	0.804785	Benign
N340	0.756677	Benign
N342	0.813202	Benign
N349	0.766743	Benign
N358	0.748937	Benign
N36	0.569268	Benign
N361	0.694303	Benign
N367	0.628343	Benign
N37	0.721989	Benign
N373	0.734815	Benign
N375	0.681724	Benign
N378	0.672102	Benign
N379	0.748801	Benign
N380	0.730231	Benign
N384	0.699545	Benign
N385	0.701301	Benign
N389	0.779192	Benign
N391	0.696708	Benign
N393	0.564671	Benign
N396	0.571849	Benign
N405	0.656937	Benign
N408	0.646426	Benign
N410	0.611222	Benign
N411	0.793212	Benign
N42	0.78365	Benign
N43	0.691407	Benign
N431	0.715172	Benign
N434	0.827724	Benign
N465	0.19208	Benign
N467	0.878941	Benign
N47	0.659713	Benign
N471	0.759366	Benign
N473	0.755336	Benign
N476	0.748278	Benign
N477	0.755415	Benign
N480	0.720477	Benign
N482	0.230997	Benign
N487	0.935279	Benign
N491	0.892755	Benign
N496	0.814115	Benign
N498	0.769056	Benign
N50	0.6907	Benign
N502	0.747144	Benign
N508	0.796393	Benign
N509	0.72136	Benign
N512	0.66717	Benign
N513	0.691912	Benign
N515	0.688466	Benign
N52	0.785096	Benign
N521	0.647971	Benign
N53	0.899575	Benign
N54	0.843707	Benign
N546	0.652323	Benign
N551	0.743472	Benign
N556	0.631259	Benign
N558	0.593128	Benign
N56	0.489367	Benign
N563	0.765523	Benign
N565	0.596967	Benign
N57	0.868996	Benign
N574	0.841881	Benign
N576	0.418887	Benign
N577	0.918322	Benign
N578	0.806323	Benign
N58	0.800895	Benign
N585	0.778079	Benign
N587	0.809977	Benign
N592	0.825767	Benign
N595	0.806391	Benign
N597	0.635666	Benign
N6	0.82061	Benign
N60	0.725105	Benign
N600	0.787658	Benign
N605	0.771591	Benign
N607	0.764061	Benign
N608	0.834806	Benign
N609	0.751071	Benign
N61	0.843822	Benign
N611	0.7133	Benign
N612	0.692075	Benign
N613	0.730793	Benign
N62	0.812166	Benign
N63	0.677614	Benign
N637	0.146901	Benign
N638	0.595704	Benign
N64	0.784192	Benign
N643	0.853491	Benign
N659	0.796149	Benign
N67	0.525329	Benign
N685	0.149614	Benign
N69	0.601797	Benign
N71	0.777561	Benign
N716	0.747811	Benign
N717	0.647683	Benign
N72	0.525872	Benign
N727	0.883211	Benign
N728	0.752777	Benign
N729	0.570023	Benign
N76	0.808829	Benign
N78	0.890544	Benign
N8	0.718378	Benign
N85	0.881673	Benign
N92	0.847516	Benign
N96	0.71946	Benign
T1	0.382277	Primary
T10	-0.446553	Primary
T100	-0.586813	Primary
T103	-0.781356	Primary
T109	-1.21351	Primary
T111	-1.04529	Primary
T113	-1.33427	Primary
T114	-0.699099	Primary
T117	0.284786	Primary
T12	-0.0611301	Primary
T120	-0.793083	Primary
T121	0.172627	Primary
T123	-0.904525	Primary
T124	-0.453364	Primary
T125	-0.101247	Primary
T131	0.439915	Primary
T132	0.0794538	Primary
T133	-0.848041	Primary
T137	-0.0817456	Primary
T139	-0.238342	Primary
T143	-0.594766	Primary
T157	-0.0961802	Primary
T16	-0.548156	Primary
T160	0.13554	Primary
T162	0.0618652	Primary
T166	-1.29311	Primary
T167	-0.121307	Primary
T17	0.0606144	Primary
T172	-1.46666	Primary
T174	-1.53423	Primary
T176	-0.512571	Primary
T178	0.672095	Primary
T18	0.00292422	Primary
T182	-0.814085	Primary
T185	-0.0396868	Primary
T186	-1.0153	Primary
T19	-0.330931	Primary
T196	-0.308954	Primary
T198	-0.517763	Primary
T201	-0.698787	Primary
T202	-0.0294158	Primary
T208	-0.121144	Primary
T209	0.491981	Primary
T210	-0.528318	Primary
T211	-0.88854	Primary
T213	-0.349604	Primary
T215	-1.12445	Primary
T216	-0.172001	Primary
T217	-1.56143	Primary
T22	0.659974	Primary
T229	-0.225013	Primary
T231	-1.09834	Primary
T232	-0.768328	Primary
T236	-1.01658	Primary
T250	-0.00141401	Primary
T251	0.656487	Primary
T258	-0.492228	Primary
T26	-0.582479	Primary
T265	-0.733884	Primary
T268	0.529229	Primary
T271	0.550401	Primary
T273	0.308222	Primary
T274	-0.668236	Primary
T277	-0.144744	Primary
T279	-0.917191	Primary
T28	-0.22251	Primary
T283	-0.0910532	Primary
T286	0.0581913	Primary
T289	-0.224321	Primary
T294	0.065576	Primary
T3	-1.00034	Primary
T300	-1.10101	Primary
T31	-0.588284	Primary
T312	-0.251051	Primary
T313	-0.51518	Primary
T314	-0.276736	Primary
T315	-0.0182158	Primary
T318	0.561571	Primary
T319	-0.187142	Primary
T32	-1.02269	Primary
T321	-0.6013	Primary
T325	-0.564675	Primary
T326	-0.520527	Primary
T329	-1.34616	Primary
T330	-1.29821	Primary
T331	0.70365	Primary
T332	-1.00028	Primary
T334	-0.272237	Primary
T335	-0.196449	Primary
T339	-0.644194	Primary
T34	-0.839766	Primary
T340	-0.164983	Primary
T342	-0.856967	Primary
T349	-0.507556	Primary
T358	0.129206	Primary
T36	-0.490556	Primary
T361	-0.0987657	Primary
T367	0.720509	Primary
T37	-0.325445	Primary
T373	-0.814213	Primary
T375	0.731764	Primary
T378	-0.934279	Primary
T379	0.283526	Primary
T380	-0.951696	Primary
T384	-0.124181	Primary
T385	0.455228	Primary
T389	-0.701499	Primary
T391	-0.491455	Primary
T393	0.343077	Primary
T396	-0.179855	Primary
T405	-0.1932	Primary
T408	-0.11443	Primary
T410	-0.142181	Primary
T411	-0.0402193	Primary
T42	0.333208	Primary
T43	-0.433582	Primary
T431	0.175601	Primary
T434	-1.46873	Primary
T465	-0.363923	Primary
T467	-1.01761	Primary
T47	0.469194	Primary
T471	-1.29497	Primary
T473	0.709296	Primary
T476	-0.625683	Primary
T477	0.191468	Primary
T480	-1.60308	Primary
T482	-0.81373	Primary
T487	0.298849	Primary
T491	-0.138263	Primary
T496	0.579262	Primary
T498	-1.13243	Primary
T50	-0.790374	Primary
T502	-0.0353852	Primary
T508	0.401456	Primary
T509	-0.696768	Primary
T512	-0.153909	Primary
T513	-0.840768	Primary
T515	0.513148	Primary
T52	0.564457	Primary
T521	-0.169811	Primary
T53	0.0458632	Primary
T54	0.70525	Primary
T546	-1.43225	Primary
T551	-0.87802	Primary
T556	-0.320834	Primary
T558	-0.866538	Primary
T56	0.427542	Primary
T563	0.152934	Primary
T565	-0.942907	Primary
T57	-0.907122	Primary
T574	-1.59913	Primary
T576	-0.226857	Primary
T577	-0.612391	Primary
T578	0.371	Primary
T58	-0.25968	Primary
T585	-0.415461	Primary
T587	-1.23654	Primary
T592	-0.734613	Primary
T595	-0.44706	Primary
T597	-0.737707	Primary
T6	-0.770467	Primary
T60	-0.441134	Primary
T600	-0.945239	Primary
T605	0.580725	Primary
T607	-0.56827	Primary
T608	0.33038	Primary
T609	-0.461085	Primary
T61	-0.25359	Primary
T611	-0.93911	Primary
T612	0.0571246	Primary
T613	-0.496118	Primary
T62	0.0791163	Primary
T63	0.00597417	Primary
T637	-0.92689	Primary
T638	0.242973	Primary
T64	-0.799713	Primary
T643	0.261339	Primary
T659	-0.287976	Primary
T67	0.598034	Primary
T685	-0.477237	Primary
T69	0.28459	Primary
T71	-1.08104	Primary
T716	-1.09026	Primary
T717	0.34763	Primary
T72	-1.19013	Primary
T727	-0.828607	Primary
T728	-0.326526	Primary
T729	-0.838822	Primary
T76	0.0378056	Primary
T78	0.295667	Primary
T8	-0.257761	Primary
T85	-0.885282	Primary
T92	-0.114231	Primary
T96	0.401863	Primary
DTB.003.BL	-0.830613	Mets
DTB.005.BL	-0.949207	Mets
DTB.008.BL	-1.08358	Mets
DTB.009.BL	-0.311885	Mets
DTB.011.BL	-0.052803	Mets
DTB.018.BL	0.198452	Mets
DTB.019.PRO	-0.997369	Mets
DTB.020.BL	0.068997	Mets
DTB.021.BL	-0.278057	Mets
DTB.022.BL	0.174091	Mets
DTB.023.BL	-0.675484	Mets
DTB.024.PRO	0.0751877	Mets
DTB.034.BL	-2.08186	Mets
DTB.035.BL	-0.931336	Mets
DTB.036.BL	-1.50786	Mets
DTB.037.BL	-0.594271	Mets
DTB.040.BL	0.755738	Mets
DTB.042.BL	0.462531	Mets
DTB.053.BL	-1.21336	Mets
DTB.055.PRO	-0.767373	Mets
DTB.059.BL	0.254168	Mets
DTB.060.BL	-0.744054	Mets
DTB.061.BL	-1.37884	Mets
DTB.063.BL	-0.920669	Mets
DTB.064.BL	-0.835453	Mets
DTB.067.PRO	0.454481	Mets
DTB.069.BL	-0.886636	Mets
DTB.071.BL	0.254144	Mets
DTB.074.BL	-0.87178	Mets
DTB.077.PRO	-1.11484	Mets
DTB.080.BL	-0.792646	Mets
DTB.083.BL	-0.800486	Mets
DTB.085.BL	-1.182	Mets
DTB.089.BL	-0.751219	Mets
DTB.090.PRO	-0.230441	Mets
DTB.091.BL	-1.50531	Mets
DTB.092.BL	0.142672	Mets
DTB.094.BL	-0.0245922	Mets
DTB.097.PRO	0.200698	Mets
DTB.098.PRO2	-1.1475	Mets
DTB.100.BL	-1.26291	Mets
DTB.101.BL	-1.65646	Mets
DTB.102.PRO	0.195267	Mets
DTB.104.BL	-1.0942	Mets
DTB.111.PRO	-1.68778	Mets
DTB.112.BL	-0.997801	Mets
DTB.119.PRO	-1.16416	Mets
DTB.121.BL	-1.77075	Mets
DTB.124.BL	0.243693	Mets
DTB.126.BL	-0.952692	Mets
DTB.127.PRO	-1.84473	Mets
DTB.128.BL	-1.84481	Mets
DTB.129.BL	-1.06721	Mets
DTB.132.BL	-1.6206	Mets
DTB.135.PRO	-0.683643	Mets
DTB.137.PRO	0.284787	Mets
DTB.138.BL	-0.372981	Mets
DTB.140.BL	-0.533199	Mets
DTB.141.BL	-0.261697	Mets
DTB.143.BL	-1.22736	Mets
DTB.146.BL	-0.973374	Mets
DTB.149.BL	-0.906964	Mets
DTB.151.BL	0.473471	Mets
DTB.156.BL	-0.763367	Mets
DTB.159.BL	0.498355	Mets
DTB.165.PRO	-1.4918	Mets
DTB.167.PRO	-0.824938	Mets
DTB.170.BL	-1.37765	Mets
DTB.172.BL	-0.0702496	Mets
DTB.173.BL	-0.325302	Mets
DTB.175.BL	-1.38513	Mets
DTB.176.BL	-0.150624	Mets
DTB.183.BL	-1.35547	Mets
DTB.186.BL	-0.0739211	Mets
DTB.187.BL	-0.812857	Mets
DTB.188.BL	-0.401799	Mets
DTB.190.BL	-0.272858	Mets
DTB.194.PRO	-0.0491449	Mets
DTB.201.PRO	-1.12372	Mets
DTB.202.BL	-0.10004	Mets
DTB.204.BL	0.086423	Mets
DTB.205.BL	-1.74914	Mets
DTB.206.BL	-0.340779	Mets
DTB.210.BL	-1.39738	Mets
DTB.213.BL	-1.77743	Mets
DTB.214.BL	-0.667005	Mets
DTB.216.PRO	-0.61527	Mets
DTB.220.BL	-1.36089	Mets
DTB.222.BL	0.243346	Mets
DTB.223.BL	-0.993696	Mets
DTB.232.PRO	-0.0815189	Mets
DTB.234.BL	-0.339269	Mets
DTB.251.BL	-0.673717	Mets
DTB.252.BL	-0.542314	Mets
DTB.255.BL	-0.695868	Mets
DTB.258.BL	-1.10868	Mets
DTB.260.BL	-0.488993	Mets
DTB.261.BL	-1.72911	Mets
DTB.265.PRO	-0.902682	Mets
DTB.266.BL	-0.10856	Mets

## Sheet: F3B
F3B Correlation between GR site methylation level ad %ctDNA in VPC cohort
sampleID	patientID	timepoint	ctDNA	RPKM
V1-33	165	PRO2	2.5	0
V10	177	PRO1	81.3	0
V10-33	164	BL	12.2	0
V11	177	BL	81.3	0
V11-33	191	BL	14	0.39
V12	193	PRO1	52.4	0.05
V12-33	75	BL	14	0
V13	193	BL	55.6	0
V13-33	197	BL	14.8	0
V14	99	PRO2	70	0
V14-33	126	BL	15.7	0
V15	85	BL	84.7	0
V15-33	137	BL	18.2	0
V16-33	88	BL	19	0
V17	92	BL	88.9	3.8
V17-33	154	BL	23	0
V18	10	PRO1	0	0.18
V18-33	117	BL	27.6	1.16
V19-33	33	BL	29.8	0
V2-33	131	BL	3	0
V20	180	PRO2	69.7	0
V20-33	132	BL	31.2	0
V21	81	PRO1	0	0
V21-33	55	BL	31.9	1.08
V22	168	BL	58.7	0.09
V22-33	160	BL	32.6	0
V23-33	89	PRO2	38.1	0.08
V24	30	PRO1	71	0
V24-33	156	BL	40	0
V25	188	BL	0	0
V25-33	37	BL	41.3	0
V26	151	PRO2	57.7	0
V26-33	98	BL	42.5	0
V27	151	BL	55.1	0
V27-33	124	BL	42.5	0
V28	10	BL	0	0
V28-33	109	BL	43.1	0.25
V29	11	BL	0	0
V29-33	111	BL	43.8	0
V3-33	81	BL	3.9	0
V30-33	99	BL	44	0
V31-33	35	BL	45	0
V32	46	BL	74.2	0
V32-33	132	PRO2	47.3	0
V33	116	BL	0	0
V33-33	4	PRO2	49.1	0
V34	141	BL	0	0.28
V35	136	BL	70	0
V36	180	PRO1	70.1	0
V37	77	BL	59.6	0.2
V38	81	PRO2	0	0
V39	87	PRO2	0	0.11
V4-33	194	BL	5.8	0
V40	180	BL	60.6	0
V41	71	BL	60.1	10.79
V42	183	PRO2	62.5	0
V43	92	PRO1	64.9	1.85
V45	46	PRO1	71.4	0
V46	20	BL	50.2	0.3
V5	48	BL	75.8	5.83
V5-33	176	PRO2	6.8	0
V6	94	BL	82.4	0.24
V6-33	176	BL	7.7	0
V7-33	112	BL	7.7	0.16
V8	136	PRO1	79.5	0
V9	146	BL	60.6	0.08
V9-33	166	BL	10.4	0

[truncated: 20 more sheets: F4B, F4C, F5A, F5B, SF1A, SF1K, SF1L, SF2A, SF2B, SF2C, SF3D, SF3E, SF3F, SF3G, SF4B, SF4C, SF5.A, SF5.C, SF5.E, SF5.F]
